# Supplementary material for: (2,2′-Bipyridine)(2-formyl-6-methoxy­phenolato)nickel(II) perchlorate
Source: Acta Crystallogr Sect E Struct Rep Online. 2008 Dec 6;65(Pt 1):m11. doi: 10.1107/S1600536808040385 (PMC2967862; doi:10.1107/S1600536808040385)
Supplement: Supplementary file 1 [file e-65-00m11-sup1.cif]

##############################################################################
###                                                                        ###
###        Electronic paper (Acta Crystallographica Section E)             ###
###                                                                        ###
##############################################################################
#                                                                            #
# This CIF contains the data in a paper accepted for publication in Acta     #
# Crystallographica Section E. It conforms to the requirements of Notes      #
# for Authors for Section E, and has been peer reviewed under the auspices   #
# of the IUCr Commission on Journals.                                        #
#                                                                            #
# Full details of the Crystallographic Information File format               #
# are given in the paper "The Crystallographic Information File (CIF):       #
# a New Standard Archive File for Crystallography" by S. R. Hall, F. H.      #
# Allen and I. D. Brown [Acta Cryst. (1991), A47, 655-685].                  #
#                                                                            #
# The current version of the core CIF dictionary is obtainable from          #
# ftp://ftp.iucr.org/pub/cif_core.dic. The current version number is 2.4.    #
#                                                                            #
# Software is freely available for graphical display of the structure(s) in  #
# this CIF.  For information consult the CIF home page http://www.iucr.org/  #
# cif/home.html                                                              #
#                                                                            #
# This file may be used for bona fide research purposes within the           #
# scientific community so long as proper attribution is given to the journal # 
# article from which it was obtained.                                        #
#                                                                            #
##############################################################################
                                             
data_I
_audit_creation_method     SHELXL97
_chemical_name_systematic
;
(2,2'-Bipyridine)(2-formyl-6-methoxyphenolato)nickel(II) perchlorate
;
_chemical_name_common     ?
_chemical_formula_moiety     'C18 H15 N2 Ni O3 + , Cl O4 -'
_chemical_formula_sum     'C18 H15 Cl N2 Ni O7'
_chemical_formula_iupac     '[Ni (C8 H7 O3) (C10 H8 N2)] Cl O4'
_chemical_formula_weight     465.48
_chemical_melting_point     ?
_symmetry_cell_setting     triclinic
_symmetry_space_group_name_H-M     'P -1'
_symmetry_space_group_name_Hall     '-P 1'
loop_
    _symmetry_equiv_pos_as_xyz
    'x, y, z'
    '-x, -y, -z'
_cell_length_a     8.4600(10)
_cell_length_b     9.5800(10)
_cell_length_c     11.956(2)
_cell_angle_alpha     84.450(10)
_cell_angle_beta     80.050(10)
_cell_angle_gamma     80.250(10)
_cell_volume     938.4(2)
_cell_formula_units_Z     2
_cell_measurement_reflns_used     3381
_cell_measurement_theta_min     1.73
_cell_measurement_theta_max     25.19
_cell_measurement_temperature     298(2)
_exptl_crystal_description     block
_exptl_crystal_colour     green
_exptl_crystal_size_max     0.32
_exptl_crystal_size_mid     0.26
_exptl_crystal_size_min     0.19
_exptl_crystal_density_diffrn     1.647
_exptl_crystal_density_meas     ?
_exptl_crystal_density_method     'not measured'
_exptl_crystal_F_000     476
_exptl_absorpt_coefficient_mu     1.222
_exptl_absorpt_correction_type     multi-scan
_exptl_absorpt_process_details     '(SADABS; Bruker, 2004)'
_exptl_absorpt_correction_T_min     0.6959
_exptl_absorpt_correction_T_max     0.8011
_exptl_special_details
;
;
_diffrn_ambient_temperature     298(2)
_diffrn_radiation_type     MoK\a
_diffrn_radiation_wavelength     0.71073
_diffrn_radiation_source     'fine-focus sealed tube'
_diffrn_radiation_monochromator     graphite
_diffrn_measurement_device_type     'Bruker APEXII area-detector'
_diffrn_measurement_method     '\f and \w'
_diffrn_detector_area_resol_mean     ?
_diffrn_reflns_number     3644
_diffrn_reflns_av_R_equivalents     0.0086
_diffrn_reflns_av_sigmaI/netI     0.0243
_diffrn_reflns_theta_min     1.73
_diffrn_reflns_theta_max     25.19
_diffrn_reflns_theta_full     25.19
_diffrn_measured_fraction_theta_max     1.000
_diffrn_measured_fraction_theta_full     1.000
_diffrn_reflns_limit_h_min     0
_diffrn_reflns_limit_h_max     10
_diffrn_reflns_limit_k_min     -11
_diffrn_reflns_limit_k_max     11
_diffrn_reflns_limit_l_min     -14
_diffrn_reflns_limit_l_max     14
_diffrn_standards_number     0
_diffrn_standards_interval_count     0
_diffrn_standards_interval_time     0
_diffrn_standards_decay_%     ?
_refine_special_details
;
Refinement of <i>F</i>^2^ against ALL reflections. The weighted <i>R</i>-factor
<i>wR</i> and goodness of fit <i>S</i> are based on <i>F</i>^2^, conventional
<i>R</i>-factors <i>R</i> are based on <i>F</i>, with <i>F</i> set to zero for
negative <i>F</i>^2^. The threshold expression of <i>F</i>^2^ >
\s(<i>F</i>^2^) is used only for calculating <i>R</i>-factors(gt) <i>etc</i>.
and is not relevant to the choice of reflections for refinement.
<i>R</i>-factors based on <i>F</i>^2^ are statistically about twice as large
as those based on <i>F</i>, and <i>R</i>- factors based on ALL data will be
even larger.
;
_reflns_number_total     3381
_reflns_number_gt     2838
_reflns_threshold_expression     I>2\s(I)
_refine_ls_structure_factor_coef     Fsqd
_refine_ls_matrix_type     full
_refine_ls_R_factor_all     0.0359
_refine_ls_R_factor_gt     0.0293
_refine_ls_wR_factor_gt     0.0755
_refine_ls_wR_factor_ref     0.0772
_refine_ls_goodness_of_fit_ref     1.036
_refine_ls_restrained_S_all     1.036
_refine_ls_number_reflns     3381
_refine_ls_number_parameters     263
_refine_ls_number_restraints     0
_refine_ls_hydrogen_treatment     constr
_refine_ls_weighting_scheme     calc
_refine_ls_weighting_details
                'calc w = 1/[\s^2^(Fo^2^)+(0.049P)^2^] where P=(Fo^2^+2Fc^2^)/3'
_atom_sites_solution_hydrogens     geom
_atom_sites_solution_primary     direct
_atom_sites_solution_secondary     difmap
_refine_ls_shift/su_max     0.001
_refine_ls_shift/su_mean     0.000
_refine_diff_density_max     0.253
_refine_diff_density_min     -0.495
_refine_ls_extinction_method     none
_refine_ls_extinction_coef     ?
loop_
    _atom_type_symbol
    _atom_type_description
    _atom_type_scat_dispersion_real
    _atom_type_scat_dispersion_imag
    _atom_type_scat_source
    'C' 'C' 0.0033 0.0016
                         'International Tables Vol C Tables 4.2.6.8 and 6.1.1.4'
    'H' 'H' 0.0000 0.0000
                         'International Tables Vol C Tables 4.2.6.8 and 6.1.1.4'
    'N' 'N' 0.0061 0.0033
                         'International Tables Vol C Tables 4.2.6.8 and 6.1.1.4'
    'O' 'O' 0.0106 0.0060
                         'International Tables Vol C Tables 4.2.6.8 and 6.1.1.4'
    'Cl' 'Cl' 0.1484 0.1585
                         'International Tables Vol C Tables 4.2.6.8 and 6.1.1.4'
    'Ni' 'Ni' 0.3393 1.1124
                         'International Tables Vol C Tables 4.2.6.8 and 6.1.1.4'
_computing_data_collection     'APEX2 (Bruker, 2004)'
_computing_cell_refinement     'APEX2 (Bruker, 2004)'
_computing_data_reduction     'APEX2 (Bruker, 2004)'
_computing_structure_solution     'SHELXS97 (Sheldrick, 2008)'
_computing_structure_refinement     'SHELXL97 (Sheldrick, 2008)'
_computing_molecular_graphics
;
ORTEPIII (Burnett & Johnson, 1996) and ORTEP-3 for Windows (Farrugia,
1997)
;
_computing_publication_material     'SHELXL97 (Sheldrick, 2008)'
loop_
    _atom_site_type_symbol
    _atom_site_label
    _atom_site_fract_x
    _atom_site_fract_y
    _atom_site_fract_z
    _atom_site_U_iso_or_equiv
    _atom_site_adp_type
    _atom_site_calc_flag
    _atom_site_refinement_flags
    _atom_site_occupancy
    _atom_site_disorder_assembly
    _atom_site_disorder_group
    Ni Ni1 0.62596(3) 0.46273(3) 0.37323(2) 0.03207(11) Uani d . 1 . .
    O O1 0.8230(2) 0.46228(19) 0.43851(14) 0.0491(4) Uani d . 1 . .
    O O2 0.54224(18) 0.33979(16) 0.49436(13) 0.0397(4) Uani d . 1 . .
    O O3 0.4083(2) 0.12543(17) 0.59302(15) 0.0531(5) Uani d . 1 . .
    N N1 0.4407(2) 0.45896(19) 0.29274(15) 0.0356(4) Uani d . 1 . .
    N N2 0.6801(2) 0.6028(2) 0.24547(15) 0.0384(4) Uani d . 1 . .
    C C1 0.8713(3) 0.3669(3) 0.5099(2) 0.0539(7) Uani d . 1 . .
    H H1 0.9750 0.3677 0.5258 0.065 Uiso calc R 1 . .
    C C2 0.7895(3) 0.2585(3) 0.5693(2) 0.0490(6) Uani d . 1 . .
    C C3 0.8710(4) 0.1578(3) 0.6437(3) 0.0797(10) Uani d . 1 . .
    H H3 0.9760 0.1654 0.6530 0.096 Uiso calc R 1 . .
    C C4 0.7985(5) 0.0514(3) 0.7010(3) 0.0935(13) Uani d . 1 . .
    H H4 0.8532 -0.0131 0.7499 0.112 Uiso calc R 1 . .
    C C5 0.6424(4) 0.0376(3) 0.6871(2) 0.0711(9) Uani d . 1 . .
    H H5 0.5940 -0.0367 0.7267 0.085 Uiso calc R 1 . .
    C C6 0.5578(3) 0.1319(2) 0.6157(2) 0.0462(6) Uani d . 1 . .
    C C7 0.6294(3) 0.2479(2) 0.55657(18) 0.0390(5) Uani d . 1 . .
    C C8 0.3359(4) 0.0033(3) 0.6415(2) 0.0662(8) Uani d . 1 . .
    H H8A 0.4119 -0.0814 0.6251 0.099 Uiso calc R 1 . .
    H H8B 0.2399 0.0015 0.6094 0.099 Uiso calc R 1 . .
    H H8C 0.3075 0.0084 0.7225 0.099 Uiso calc R 1 . .
    C C9 0.3265(3) 0.3750(3) 0.3212(2) 0.0416(5) Uani d . 1 . .
    H H9 0.3278 0.3148 0.3870 0.050 Uiso calc R 1 . .
    C C10 0.2074(3) 0.3751(3) 0.2563(2) 0.0503(6) Uani d . 1 . .
    H H10 0.1300 0.3151 0.2774 0.060 Uiso calc R 1 . .
    C C11 0.2044(3) 0.4647(3) 0.1599(2) 0.0544(7) Uani d . 1 . .
    H H11 0.1239 0.4668 0.1154 0.065 Uiso calc R 1 . .
    C C12 0.3211(3) 0.5518(3) 0.1291(2) 0.0512(6) Uani d . 1 . .
    H H12 0.3208 0.6129 0.0637 0.061 Uiso calc R 1 . .
    C C13 0.4388(3) 0.5464(2) 0.19728(18) 0.0380(5) Uani d . 1 . .
    C C14 0.5734(3) 0.6303(2) 0.17170(18) 0.0393(5) Uani d . 1 . .
    C C15 0.5939(4) 0.7291(3) 0.0798(2) 0.0557(7) Uani d . 1 . .
    H H15 0.5181 0.7493 0.0304 0.067 Uiso calc R 1 . .
    C C16 0.7279(4) 0.7967(3) 0.0627(2) 0.0634(8) Uani d . 1 . .
    H H16 0.7435 0.8629 0.0011 0.076 Uiso calc R 1 . .
    C C17 0.8374(4) 0.7669(3) 0.1357(2) 0.0594(7) Uani d . 1 . .
    H H17 0.9291 0.8113 0.1244 0.071 Uiso calc R 1 . .
    C C18 0.8102(3) 0.6699(3) 0.2267(2) 0.0484(6) Uani d . 1 . .
    H H18 0.8848 0.6500 0.2770 0.058 Uiso calc R 1 . .
    Cl Cl 0.82646(7) 0.24175(6) 0.14548(5) 0.04118(15) Uani d . 1 . .
    O O4 0.8132(2) 0.2621(2) 0.26486(14) 0.0597(5) Uani d . 1 . .
    O O5 0.6696(2) 0.2285(2) 0.12270(17) 0.0753(6) Uani d . 1 . .
    O O6 0.8814(3) 0.3620(2) 0.07874(16) 0.0652(5) Uani d . 1 . .
    O O7 0.9370(3) 0.1160(2) 0.11921(17) 0.0757(6) Uani d . 1 . .
loop_
    _atom_site_aniso_label
    _atom_site_aniso_U_11
    _atom_site_aniso_U_22
    _atom_site_aniso_U_33
    _atom_site_aniso_U_12
    _atom_site_aniso_U_13
    _atom_site_aniso_U_23
    Ni1 0.03248(17) 0.03601(17) 0.03033(16) -0.01101(12) -0.01119(11)
                                                                     0.00581(11)
    O1 0.0452(10) 0.0571(11) 0.0506(10) -0.0154(8) -0.0172(8) -0.0019(9)
    O2 0.0396(9) 0.0392(9) 0.0400(9) -0.0051(7) -0.0130(7) 0.0092(7)
    O3 0.0633(12) 0.0395(10) 0.0524(10) -0.0135(9) 0.0016(9) 0.0073(8)
    N1 0.0376(10) 0.0365(10) 0.0333(9) -0.0057(8) -0.0090(8) 0.0003(8)
    N2 0.0423(11) 0.0382(11) 0.0351(10) -0.0104(9) -0.0028(8) -0.0029(8)
    C1 0.0450(15) 0.0599(17) 0.0627(17) -0.0026(13) -0.0254(13) -0.0138(14)
    C2 0.0554(16) 0.0417(14) 0.0545(15) 0.0006(12) -0.0293(13) -0.0036(12)
    C3 0.087(2) 0.059(2) 0.104(3) 0.0030(18) -0.065(2) 0.0011(19)
    C4 0.133(3) 0.053(2) 0.109(3) -0.004(2) -0.084(3) 0.0223(19)
    C5 0.116(3) 0.0403(16) 0.0610(18) -0.0093(17) -0.0372(18) 0.0122(13)
    C6 0.0663(17) 0.0351(13) 0.0367(12) -0.0047(12) -0.0126(12) 0.0014(10)
    C7 0.0525(14) 0.0325(12) 0.0317(11) 0.0029(11) -0.0144(10) -0.0039(9)
    C8 0.090(2) 0.0397(15) 0.0617(18) -0.0221(15) 0.0168(16) 0.0003(13)
    C9 0.0405(13) 0.0436(14) 0.0427(13) -0.0110(11) -0.0101(10) 0.0012(11)
    C10 0.0427(14) 0.0594(17) 0.0530(15) -0.0150(13) -0.0107(12) -0.0059(13)
    C11 0.0469(15) 0.0707(19) 0.0503(15) -0.0073(14) -0.0226(12) -0.0046(14)
    C12 0.0531(15) 0.0616(17) 0.0414(14) -0.0082(13) -0.0201(12) 0.0045(12)
    C13 0.0421(13) 0.0389(12) 0.0320(11) -0.0016(10) -0.0085(10) -0.0009(10)
    C14 0.0454(14) 0.0381(13) 0.0330(11) -0.0040(11) -0.0050(10) -0.0019(10)
    C15 0.0692(18) 0.0561(17) 0.0394(14) -0.0127(14) -0.0074(13) 0.0109(12)
    C16 0.082(2) 0.0588(18) 0.0454(15) -0.0230(16) 0.0032(15) 0.0125(13)
    C17 0.0655(19) 0.0593(18) 0.0523(16) -0.0256(15) 0.0086(14) -0.0028(14)
    C18 0.0479(14) 0.0509(15) 0.0484(14) -0.0199(12) -0.0002(11) -0.0046(12)
    Cl 0.0437(3) 0.0428(3) 0.0378(3) -0.0086(3) -0.0106(2) 0.0041(2)
    O4 0.0798(13) 0.0620(12) 0.0386(9) -0.0123(10) -0.0148(9) 0.0014(9)
    O5 0.0592(12) 0.1022(17) 0.0741(14) -0.0325(12) -0.0310(10) 0.0178(12)
    O6 0.0829(14) 0.0616(12) 0.0546(11) -0.0305(11) -0.0136(10) 0.0177(9)
    O7 0.0816(15) 0.0588(13) 0.0725(14) 0.0163(11) 0.0001(11) -0.0044(11)
_geom_special_details
;
 All esds (except the esd in the dihedral angle between two l.s. planes)
 are estimated using the full covariance matrix.  The cell esds are taken
 into account individually in the estimation of esds in distances, angles
 and torsion angles; correlations between esds in cell parameters are only
 used when they are defined by crystal symmetry.  An approximate (isotropic)
 treatment of cell esds is used for estimating esds involving l.s. planes.
;
loop_
    _geom_bond_atom_site_label_1
    _geom_bond_atom_site_label_2
    _geom_bond_site_symmetry_2
    _geom_bond_distance
    _geom_bond_publ_flag
    Ni1 O2 . 1.8932(15) ?
    Ni1 O1 . 1.9580(16) ?
    Ni1 N2 . 1.9783(19) ?
    Ni1 N1 . 1.9828(18) ?
    O1 C1 . 1.255(3) ?
    O2 C7 . 1.310(3) ?
    O3 C6 . 1.351(3) ?
    O3 C8 . 1.439(3) ?
    N1 C9 . 1.339(3) ?
    N1 C13 . 1.349(3) ?
    N2 C18 . 1.343(3) ?
    N2 C14 . 1.346(3) ?
    C1 C2 . 1.412(4) ?
    C1 H1 . 0.9300 ?
    C2 C7 . 1.410(3) ?
    C2 C3 . 1.421(4) ?
    C3 C4 . 1.348(5) ?
    C3 H3 . 0.9300 ?
    C4 C5 . 1.388(5) ?
    C4 H4 . 0.9300 ?
    C5 C6 . 1.378(4) ?
    C5 H5 . 0.9300 ?
    C6 C7 . 1.425(3) ?
    C8 H8A . 0.9600 ?
    C8 H8B . 0.9600 ?
    C8 H8C . 0.9600 ?
    C9 C10 . 1.374(3) ?
    C9 H9 . 0.9300 ?
    C10 C11 . 1.370(3) ?
    C10 H10 . 0.9300 ?
    C11 C12 . 1.379(4) ?
    C11 H11 . 0.9300 ?
    C12 C13 . 1.384(3) ?
    C12 H12 . 0.9300 ?
    C13 C14 . 1.476(3) ?
    C14 C15 . 1.386(3) ?
    C15 C16 . 1.374(4) ?
    C15 H15 . 0.9300 ?
    C16 C17 . 1.359(4) ?
    C16 H16 . 0.9300 ?
    C17 C18 . 1.374(3) ?
    C17 H17 . 0.9300 ?
    C18 H18 . 0.9300 ?
    Cl O7 . 1.4194(19) ?
    Cl O5 . 1.4284(19) ?
    Cl O6 . 1.4336(18) ?
    Cl O4 . 1.4418(17) ?
loop_
    _geom_angle_atom_site_label_1
    _geom_angle_atom_site_label_2
    _geom_angle_atom_site_label_3
    _geom_angle_site_symmetry_1
    _geom_angle_site_symmetry_3
    _geom_angle
    _geom_angle_publ_flag
    O2 Ni1 O1 . . 92.24(7) ?
    O2 Ni1 N2 . . 171.66(7) ?
    O1 Ni1 N2 . . 94.93(7) ?
    O2 Ni1 N1 . . 91.43(7) ?
    O1 Ni1 N1 . . 174.35(7) ?
    N2 Ni1 N1 . . 81.75(8) ?
    C1 O1 Ni1 . . 122.66(17) ?
    C7 O2 Ni1 . . 125.39(15) ?
    C6 O3 C8 . . 116.8(2) ?
    C9 N1 C13 . . 119.0(2) ?
    C9 N1 Ni1 . . 126.47(15) ?
    C13 N1 Ni1 . . 114.47(15) ?
    C18 N2 C14 . . 118.7(2) ?
    C18 N2 Ni1 . . 126.43(17) ?
    C14 N2 Ni1 . . 114.84(15) ?
    O1 C1 C2 . . 128.7(2) ?
    O1 C1 H1 . . 115.7 ?
    C2 C1 H1 . . 115.7 ?
    C7 C2 C1 . . 121.7(2) ?
    C7 C2 C3 . . 119.4(3) ?
    C1 C2 C3 . . 119.0(3) ?
    C4 C3 C2 . . 121.0(3) ?
    C4 C3 H3 . . 119.5 ?
    C2 C3 H3 . . 119.5 ?
    C3 C4 C5 . . 120.2(3) ?
    C3 C4 H4 . . 119.9 ?
    C5 C4 H4 . . 119.9 ?
    C6 C5 C4 . . 121.3(3) ?
    C6 C5 H5 . . 119.4 ?
    C4 C5 H5 . . 119.4 ?
    O3 C6 C5 . . 126.1(3) ?
    O3 C6 C7 . . 114.1(2) ?
    C5 C6 C7 . . 119.8(3) ?
    O2 C7 C2 . . 123.6(2) ?
    O2 C7 C6 . . 118.2(2) ?
    C2 C7 C6 . . 118.3(2) ?
    O3 C8 H8A . . 109.5 ?
    O3 C8 H8B . . 109.5 ?
    H8A C8 H8B . . 109.5 ?
    O3 C8 H8C . . 109.5 ?
    H8A C8 H8C . . 109.5 ?
    H8B C8 H8C . . 109.5 ?
    N1 C9 C10 . . 122.1(2) ?
    N1 C9 H9 . . 119.0 ?
    C10 C9 H9 . . 119.0 ?
    C11 C10 C9 . . 119.0(2) ?
    C11 C10 H10 . . 120.5 ?
    C9 C10 H10 . . 120.5 ?
    C10 C11 C12 . . 119.7(2) ?
    C10 C11 H11 . . 120.1 ?
    C12 C11 H11 . . 120.1 ?
    C11 C12 C13 . . 118.7(2) ?
    C11 C12 H12 . . 120.7 ?
    C13 C12 H12 . . 120.7 ?
    N1 C13 C12 . . 121.5(2) ?
    N1 C13 C14 . . 114.52(19) ?
    C12 C13 C14 . . 124.0(2) ?
    N2 C14 C15 . . 121.0(2) ?
    N2 C14 C13 . . 114.38(19) ?
    C15 C14 C13 . . 124.6(2) ?
    C16 C15 C14 . . 119.1(3) ?
    C16 C15 H15 . . 120.4 ?
    C14 C15 H15 . . 120.4 ?
    C17 C16 C15 . . 119.9(3) ?
    C17 C16 H16 . . 120.0 ?
    C15 C16 H16 . . 120.0 ?
    C16 C17 C18 . . 118.8(3) ?
    C16 C17 H17 . . 120.6 ?
    C18 C17 H17 . . 120.6 ?
    N2 C18 C17 . . 122.4(3) ?
    N2 C18 H18 . . 118.8 ?
    C17 C18 H18 . . 118.8 ?
    O7 Cl O5 . . 109.87(14) ?
    O7 Cl O6 . . 110.45(13) ?
    O5 Cl O6 . . 109.20(12) ?
    O7 Cl O4 . . 109.12(12) ?
    O5 Cl O4 . . 108.41(12) ?
    O6 Cl O4 . . 109.75(11) ?
loop_
    _geom_hbond_atom_site_label_D
    _geom_hbond_atom_site_label_H
    _geom_hbond_atom_site_label_A
    _geom_hbond_site_symmetry_A
    _geom_hbond_distance_DH
    _geom_hbond_distance_HA
    _geom_hbond_distance_DA
    _geom_hbond_angle_DHA
    C4 H4 O7 2_756 0.93 2.58 3.461(4) 159.1
    C12 H12 O5 2_665 0.93 2.57 3.499(3) 176.9
    C15 H15 O5 2_665 0.93 2.59 3.517(3) 171.2
data_global
_journal_date_recd_electronic     2008-11-27
_journal_date_accepted     2008-12-01
_journal_name_full     'Acta Crystallographica, Section E'
_journal_year     2009
_journal_volume     65
_journal_issue      1
_journal_page_first     m11
_journal_page_last     m11
_journal_paper_category     QM
_journal_coeditor_code     DN2410
_publ_contact_author_name     'Cui-Juan Wang'
_publ_contact_author_address
;
Department of Chemistry and Chemical Engineering
School of Bioengineering
Southwest JiaoTong University
Chengdu
Sichuan 610031
People's Republic of China
;
_publ_contact_author_email     'wcjsc2000@126.com'
_publ_contact_author_fax     '86 28-87603203'
_publ_contact_author_phone     '86 28-87603203'
_publ_section_title
;
(2,2'-Bipyridine)(2-formyl-6-methoxyphenolato)nickel(II) perchlorate
;
loop_
    _publ_author_name
    _publ_author_address
    'Cui-Juan Wang'
;
Department of Chemistry and Chemical Engineering
School of Bioengineering
Southwest JiaoTong University
Chengdu
Sichuan 610031
People's Republic of China
;
    'Ping-Di Ren'
;
Department of Chemistry and Chemical Engineering
School of Bioengineering
Southwest JiaoTong University
Chengdu
Sichuan 610031
People's Republic of China
;
    'Wei-Ping Wu'
;
Department of Chemistry
College of Chemistry and Pharmaceutical Engineering
Sichuan University of Science and Engineering
Zigong
Sichuan 643000
People's Republic of China
;
    'Zhi-Bin Zhang'
;
Department of Chemistry and Chemical Engineering
School of Bioengineering
Southwest JiaoTong University
Chengdu
Sichuan 610031
People's Republic of China
;
