# Supplementary material for: (2,2′-Bipyridine)(2-formyl-6-methoxy­phenolato)nickel(II) perchlorate
Source: Acta Crystallogr Sect E Struct Rep Online. 2008 Dec 6;65(Pt 1):m11. doi: 10.1107/S1600536808040385 (PMC2967862; doi:10.1107/S1600536808040385)
Supplement: Supplementary file 2 [file e-65-00m11-Isup2.hkl]

# 
# h,k,l, Fc-squared, Fo-squared, sigma(Fo-squared) and status flag 
# 
data_I
_shelx_title ' C:\XSCANS\Y1640 in     P-1' 
_shelx_refln_list_code          4 
_shelx_F_calc_maximum      229.45 
_exptl_crystal_F_000       476.00 
_reflns_d_resolution_high  0.8348 
 
loop_ 
 _symmetry_equiv_pos_as_xyz 
 'x, y, z' 
 '-x, -y, -z' 
 
_cell_length_a     8.4600 
_cell_length_b     9.5800 
_cell_length_c    11.9560 
_cell_angle_alpha  84.450 
_cell_angle_beta   80.050 
_cell_angle_gamma  80.250 
 
_shelx_F_squared_multiplier     1.000 
 
loop_ 
 _refln_index_h 
 _refln_index_k 
 _refln_index_l 
 _refln_F_squared_calc 
 _refln_F_squared_meas 
 _refln_F_squared_sigma 
 _refln_observed_status 
   1   0   0     4375.86     4020.89     36.06 o 
   2   0   0     2989.27     2636.82     10.24 o 
   3   0   0      302.41      266.34      4.39 o 
   4   0   0     4877.49     4765.82     20.39 o 
   5   0   0     1795.11     1848.47     14.88 o 
   6   0   0      360.34      357.01      8.00 o 
   7   0   0       75.67       78.97      5.76 o 
   8   0   0       31.19       32.95      5.68 o 
   9   0   0       15.76       14.71      6.02 o 
  -9   1   0       15.68       15.66      6.28 o 
  -8   1   0       13.49       11.27      5.51 o 
  -7   1   0        1.65       -0.60      4.73 o 
  -6   1   0      145.23      152.87      6.11 o 
  -5   1   0        3.71        5.16      3.36 o 
  -4   1   0     1806.18     1794.44     13.59 o 
  -3   1   0      390.00      406.65      5.76 o 
  -2   1   0      599.15      582.83      5.76 o 
  -1   1   0       26.72       21.76      1.46 o 
   0   1   0     9138.34     7853.88     43.25 o 
   1   1   0     8388.51     8115.43     57.08 o 
   2   1   0     2193.30     2083.84      9.03 o 
   3   1   0      409.31      398.13      5.08 o 
   4   1   0      450.48      502.23      6.80 o 
   5   1   0     1570.33     1513.13     13.16 o 
   6   1   0        9.02       12.99      3.79 o 
   7   1   0      313.69      313.66      8.34 o 
   8   1   0       58.22       46.54      5.76 o 
   9   1   0       40.52       43.96      6.54 o 
  -9   2   0       65.90       62.37      8.17 o 
  -8   2   0      158.58      150.38      8.52 o 
  -7   2   0      425.90      435.99     11.01 o 
  -6   2   0       56.92       62.20      5.33 o 
  -5   2   0        7.57        9.81      3.87 o 
  -4   2   0      618.72      611.22      9.03 o 
  -3   2   0     3813.69     3712.76     18.67 o 
  -2   2   0       18.69       16.26      2.15 o 
  -1   2   0     3559.92     3579.77     13.94 o 
   0   2   0       12.50       22.90      1.22 o 
   1   2   0     1974.74     2046.59      9.12 o 
   2   2   0     1032.73     1051.25      7.23 o 
   3   2   0     1043.87     1011.34      8.26 o 
   4   2   0      255.46      282.51      5.42 o 
   5   2   0      291.78      295.68      6.37 o 
   6   2   0      131.98      129.73      5.59 o 
   7   2   0        1.99        5.25      4.56 o 
   8   2   0      118.35      122.24      6.97 o 
   9   2   0       84.75       73.21      7.23 o 
  -9   3   0        0.77       -0.26      6.97 o 
  -8   3   0       39.28       33.89      6.97 o 
  -7   3   0      357.85      376.97     11.10 o 
  -6   3   0        1.00       -0.43      5.16 o 
  -5   3   0      263.74      262.56      7.91 o 
  -4   3   0        7.43        8.60      3.61 o 
  -3   3   0     1955.40     2077.90     15.66 o 
  -2   3   0       50.35       44.56      3.18 o 
  -1   3   0      708.48      702.33      7.48 o 
   0   3   0      547.10      612.28      4.59 o 
   1   3   0       66.09       75.45      2.75 o 
   2   3   0      497.63      515.91      6.02 o 
   3   3   0      220.67      223.67      4.65 o 
   4   3   0     1285.75     1270.36     11.18 o 
   5   3   0      479.12      505.32      8.34 o 
   6   3   0       58.66       79.23      4.90 o 
   7   3   0      174.83      188.66      7.14 o 
   8   3   0       59.47       70.63      6.19 o 
   9   3   0      440.22      445.71     12.39 o 
  -8   4   0       32.06       23.49      6.97 o 
  -7   4   0      191.01      186.16      9.72 o 
  -6   4   0      712.27      711.96     14.02 o 
  -5   4   0       19.89       23.66      5.33 o 
  -4   4   0      225.47      234.60      7.14 o 
  -3   4   0      210.54      243.54      6.62 o 
  -2   4   0     3190.84     3243.92     19.61 o 
  -1   4   0       34.05       34.84      3.27 o 
   0   4   0     1128.16     1081.24      7.06 o 
   1   4   0     1053.69     1127.30      9.89 o 
   2   4   0      164.88      159.67      4.30 o 
   3   4   0      354.24      350.99      6.28 o 
   4   4   0      379.83      369.31      6.97 o 
   5   4   0     3237.60     3196.00     20.82 o 
   6   4   0        5.19        3.79      4.39 o 
   7   4   0       31.55       23.40      5.25 o 
   8   4   0        3.29        3.27      5.16 o 
   9   4   0      290.36      308.58     11.10 o 
  -8   5   0       17.34       12.82      7.14 o 
  -7   5   0       11.55        7.83      6.37 o 
  -6   5   0      287.29      299.55     11.01 o 
  -5   5   0      165.27      182.64      7.91 o 
  -4   5   0      182.66      193.22      7.57 o 
  -3   5   0       13.68       15.23      3.96 o 
  -2   5   0      118.74      141.43      5.68 o 
  -1   5   0     1973.46     1896.13     15.74 o 
   0   5   0        6.25        5.68      2.25 o 
   1   5   0     4504.44     4515.05     22.45 o 
   2   5   0     2960.83     3114.79     18.75 o 
   3   5   0       28.42       39.74      3.70 o 
   4   5   0       40.77       32.17      3.87 o 
   5   5   0     2840.50     2758.12     20.90 o 
   6   5   0     2197.72     2137.61     20.22 o 
   7   5   0       57.08       54.97      5.94 o 
   8   5   0       13.27        7.66      5.25 o 
   9   5   0       27.93       24.52      6.54 o 
  -7   6   0        1.28        1.20      7.05 o 
  -6   6   0       17.40       14.97      6.19 o 
  -5   6   0      149.26      153.47      8.60 o 
  -4   6   0       48.63       48.69      6.11 o 
  -3   6   0      197.28      194.34      7.66 o 
  -2   6   0       80.30       79.92      5.51 o 
  -1   6   0      164.26      191.58      6.80 o 
   0   6   0       87.09       82.19      3.53 o 
   1   6   0      925.84      976.67     12.22 o 
   2   6   0     1773.54     1792.72     16.00 o 
   3   6   0        2.87        5.16      3.44 o 
   4   6   0       22.24       28.22      4.30 o 
   5   6   0       14.15       12.65      4.65 o 
   6   6   0      753.08      795.24     13.51 o 
   7   6   0        7.13        5.59      5.33 o 
   8   6   0       67.48       60.22      6.80 o 
   9   6   0        2.89        2.75      6.02 o 
  -6   7   0       39.88       40.60      7.31 o 
  -5   7   0       53.45       53.16      6.80 o 
  -4   7   0       41.12       42.76      6.28 o 
  -3   7   0       41.65       45.85      6.11 o 
  -2   7   0     1445.24     1456.44     18.15 o 
  -1   7   0      249.07      259.63      8.52 o 
   0   7   0       15.24       17.57      3.22 o 
   1   7   0        2.71        0.34      4.30 o 
   2   7   0     1158.72     1132.12     14.37 o 
   3   7   0      882.28      841.69     13.08 o 
   4   7   0       45.04       51.19      5.16 o 
   5   7   0       48.71       47.49      5.68 o 
   6   7   0       31.46       32.00      5.85 o 
   7   7   0      165.54      170.33      8.52 o 
   8   7   0        0.41        3.36      5.51 o 
  -5   8   0       18.18        8.95      6.80 o 
  -4   8   0        3.54        3.87      6.19 o 
  -3   8   0       25.10       20.73      6.19 o 
  -2   8   0      361.47      389.96     11.18 o 
  -1   8   0      301.70      292.92      9.72 o 
   0   8   0      398.14      410.37     17.72 o 
   1   8   0       85.66       91.19      6.71 o 
   2   8   0      225.58      215.15      8.52 o 
   3   8   0      639.46      614.84     12.47 o 
   4   8   0       84.87       91.45      6.54 o 
   5   8   0      302.47      278.90      9.72 o 
   6   8   0       18.02       23.74      6.19 o 
   7   8   0       48.47       49.38      6.80 o 
   8   8   0       28.90       30.11      6.97 o 
  -4   9   0        1.12       -1.20      6.88 o 
  -3   9   0       30.39       28.99      7.05 o 
  -2   9   0       41.94       35.87      6.88 o 
  -1   9   0      676.88      710.59     14.97 o 
   0   9   0      252.57      250.40      9.25 o 
   1   9   0      162.95      158.89      8.69 o 
   2   9   0        1.16        1.12      5.59 o 
   3   9   0       68.03       59.19      6.88 o 
   4   9   0      123.44      110.72      8.00 o 
   5   9   0       62.92       56.78      7.23 o 
   6   9   0      149.17      156.48      9.20 o 
   7   9   0       11.80       16.26      6.28 o 
  -3  10   0       39.62       51.10      7.74 o 
  -2  10   0        1.54        0.60      6.62 o 
  -1  10   0       79.72       72.95      8.69 o 
   0  10   0      543.47      570.97     13.94 o 
   1  10   0        6.23        5.76      6.19 o 
   2  10   0       12.23       12.30      6.37 o 
   3  10   0       12.82       17.98      6.28 o 
   4  10   0      133.20      145.99      8.77 o 
   5  10   0       25.11       25.38      6.80 o 
   6  10   0      110.91      127.84      9.20 o 
  -1  11   0        2.05        3.70      7.23 o 
   0  11   0       74.70       76.21      7.27 o 
   1  11   0      140.57      145.56      9.98 o 
   2  11   0        6.53        3.61      7.14 o 
   3  11   0       89.33       91.36      8.77 o 
   4  11   0       13.48       13.68      7.05 o 
  -3 -11   1       11.57        4.13      6.88 o 
  -2 -11   1      120.64      128.52     10.07 o 
  -1 -11   1       30.64       29.08      7.66 o 
   0 -11   1        9.70       10.56      5.28 o 
  -5 -10   1      194.96      216.27     10.84 o 
  -4 -10   1       16.75       21.33      6.97 o 
  -3 -10   1       62.88       57.72      7.40 o 
  -2 -10   1        5.25        6.62      6.45 o 
  -1 -10   1       82.88       95.06      8.69 o 
   0 -10   1        2.28        3.05      5.02 o 
   1 -10   1       68.32       71.83      8.09 o 
   2 -10   1        9.45        7.23      6.97 o 
   3 -10   1       15.87       20.73      7.23 o 
  -7  -9   1        1.21        2.75      6.45 o 
  -6  -9   1       52.06       41.55      7.05 o 
  -5  -9   1      220.73      219.97     10.24 o 
  -4  -9   1        0.15        1.55      5.51 o 
  -3  -9   1      139.52      140.48      8.00 o 
  -2  -9   1        7.91        6.45      5.68 o 
  -1  -9   1       19.80       18.41      6.37 o 
   0  -9   1       85.30       93.59      5.47 o 
   1  -9   1      625.92      650.71     14.45 o 
   2  -9   1      302.63      318.56     11.18 o 
   3  -9   1       10.73       16.86      6.54 o 
   4  -9   1        9.68       12.56      7.48 o 
  -7  -8   1       13.67       16.43      6.11 o 
  -6  -8   1      180.18      169.90      8.26 o 
  -5  -8   1       47.18       45.25      6.02 o 
  -4  -8   1      195.06      187.11      8.17 o 
  -3  -8   1      193.01      212.57      8.09 o 
  -2  -8   1      229.77      227.20      8.34 o 
  -1  -8   1      192.69      195.37      8.43 o 
   0  -8   1      381.34      385.86      7.66 o 
   1  -8   1      230.03      239.33      9.38 o 
   2  -8   1      310.87      309.10     10.50 o 
   3  -8   1      134.20      142.72      8.60 o 
   4  -8   1       16.97       11.70      6.71 o 
   5  -8   1        0.50        0.34      6.71 o 
  -8  -7   1      133.83      131.54      8.60 o 
  -7  -7   1        4.88        5.94      5.25 o 
  -6  -7   1      610.22      589.89     12.90 o 
  -5  -7   1      277.98      246.55      8.77 o 
  -4  -7   1       76.59       83.45      5.85 o 
  -3  -7   1      162.94      165.60      6.97 o 
  -2  -7   1      723.76      731.49     11.96 o 
  -1  -7   1     1693.43     1678.39     17.46 o 
   0  -7   1       20.62       21.94      3.49 o 
   1  -7   1       16.55       23.83      5.08 o 
   2  -7   1       13.03       17.98      5.08 o 
   3  -7   1      390.41      379.12     10.75 o 
   4  -7   1       13.66       18.32      5.85 o 
   5  -7   1       45.04       53.68      7.23 o 
   6  -7   1       28.57       25.98      6.71 o 
  -9  -6   1       94.35       82.84      7.83 o 
  -8  -6   1       17.45       18.41      5.33 o 
  -7  -6   1       80.04       91.27      7.14 o 
  -6  -6   1       31.09       30.37      5.42 o 
  -5  -6   1     1227.56     1187.35     15.14 o 
  -4  -6   1       91.22       89.98      5.59 o 
  -3  -6   1        4.40        4.90      3.79 o 
  -2  -6   1        9.13        8.69      3.53 o 
  -1  -6   1     1549.65     1523.46     14.88 o 
   0  -6   1     1644.98     1603.07     11.10 o 
   1  -6   1       85.73       78.03      5.42 o 
   2  -6   1       25.78       22.97      4.56 o 
   3  -6   1       52.83       51.10      5.42 o 
   4  -6   1      476.97      495.69     11.70 o 
   5  -6   1       66.03       58.07      6.80 o 
   6  -6   1      107.47      118.03      8.43 o 
   7  -6   1        0.66        2.58      6.19 o 
  -9  -5   1      177.84      202.34      9.38 o 
  -8  -5   1       10.87       10.75      5.68 o 
  -7  -5   1       23.52       26.75      5.08 o 
  -6  -5   1       18.63       17.12      5.25 o 
  -5  -5   1     1694.01     1713.15     16.86 o 
  -4  -5   1     1079.13     1064.67     12.47 o 
  -3  -5   1      181.24      183.50      5.51 o 
  -2  -5   1       82.58      104.09      4.65 o 
  -1  -5   1     1984.83     2165.65     15.66 o 
   0  -5   1     2932.61     2873.86     14.75 o 
   1  -5   1       42.48       45.25      4.22 o 
   2  -5   1      397.52      386.35      8.26 o 
   3  -5   1       51.08       48.43      4.82 o 
   4  -5   1      229.52      235.80      8.09 o 
   5  -5   1      174.12      171.88      8.26 o 
   6  -5   1      223.11      221.86      9.72 o 
   7  -5   1       47.97       48.09      7.23 o 
   8  -5   1        6.04        5.08      6.71 o 
  -9  -4   1       66.10       67.36      6.97 o 
  -8  -4   1      214.11      229.69      9.03 o 
  -7  -4   1       53.72       49.21      6.11 o 
  -6  -4   1       10.77       17.64      4.73 o 
  -5  -4   1      202.13      217.99      6.80 o 
  -4  -4   1     1471.97     1503.50     13.51 o 
  -3  -4   1      120.44      100.31      4.13 o 
  -2  -4   1       35.07       65.72      3.53 o 
  -1  -4   1        2.01        3.18      2.24 o 
   0  -4   1      645.21      692.48      5.72 o 
   1  -4   1      526.28      499.99      7.40 o 
   2  -4   1      206.62      230.73      5.85 o 
   3  -4   1     1101.05     1062.01     12.73 o 
   4  -4   1       55.92       63.57      4.90 o 
   5  -4   1      813.29      854.77     13.94 o 
   6  -4   1        1.07        2.24      5.33 o 
   7  -4   1      775.97      768.57     16.00 o 
   8  -4   1      101.90       92.31      8.86 o 
  -9  -3   1       25.65       32.35      6.28 o 
  -8  -3   1      451.85      435.64     11.36 o 
  -7  -3   1      636.59      661.98     12.13 o 
  -6  -3   1       30.39       28.30      4.65 o 
  -5  -3   1      684.59      704.99      9.98 o 
  -4  -3   1      231.00      238.98      5.51 o 
  -3  -3   1      362.38      321.40      5.59 o 
  -2  -3   1       27.65       35.27      2.49 o 
  -1  -3   1      176.85      162.42      3.61 o 
   0  -3   1        9.01        6.52      1.37 o 
   1  -3   1      198.58      230.47      4.56 o 
   2  -3   1     1382.04     1341.94     11.44 o 
   3  -3   1      290.04      313.66      6.71 o 
   4  -3   1     2233.51     2286.95     18.50 o 
   5  -3   1      307.54      307.20      8.34 o 
   6  -3   1      544.52      520.21     11.70 o 
   7  -3   1       19.09       12.99      6.11 o 
   8  -3   1      316.93      307.20     11.79 o 
   9  -3   1       56.08       59.87      8.17 o 
  -9  -2   1       16.17       15.23      6.11 o 
  -8  -2   1       57.59       51.87      6.02 o 
  -7  -2   1      695.96      694.76     12.13 o 
  -6  -2   1      121.69      128.61      5.68 o 
  -5  -2   1      442.07      422.14      7.57 o 
  -4  -2   1        5.67        8.17      2.49 o 
  -3  -2   1       49.79       48.52      2.67 o 
  -2  -2   1     2716.17     2561.81     11.70 o 
  -1  -2   1     5069.33     4926.63    114.76 o 
   0  -2   1     9319.74     8802.42     65.42 o 
   1  -2   1      609.17      557.63      5.85 o 
   2  -2   1        0.69        2.67      2.15 o 
   3  -2   1       84.46       85.34      3.79 o 
   4  -2   1     6055.48     5990.85     27.01 o 
   5  -2   1     1032.24     1084.29     13.33 o 
   6  -2   1       37.91       32.35      5.33 o 
   7  -2   1       64.33       64.61      6.19 o 
   8  -2   1      199.88      230.47      9.29 o 
   9  -2   1      235.22      230.90     10.84 o 
  -9  -1   1       56.27       58.41      6.97 o 
  -8  -1   1      125.18      118.12      7.23 o 
  -7  -1   1      416.05      405.10      9.72 o 
  -6  -1   1     1009.37     1009.10     12.56 o 
  -5  -1   1      219.29      231.67      5.94 o 
  -4  -1   1       37.61       24.26      2.67 o 
  -3  -1   1       40.33       52.73      2.49 o 
  -2  -1   1      206.55      207.58      3.36 o 
  -1  -1   1      398.48      434.18      3.70 o 
   0  -1   1     1062.16     1228.48      8.60 o 
   1  -1   1      714.03      591.18      4.82 o 
   2  -1   1      343.41      320.28      4.56 o 
   3  -1   1       52.55       43.87      2.75 o 
   4  -1   1     1347.91     1415.32     12.30 o 
   5  -1   1     2235.98     2122.03     16.78 o 
   6  -1   1        5.27       10.50      3.96 o 
   7  -1   1      115.56      118.29      6.71 o 
   8  -1   1        4.96        2.75      5.16 o 
   9  -1   1      160.18      157.52      9.29 o 
  -9   0   1        2.61        4.73      6.19 o 
  -8   0   1      431.23      432.72     11.70 o 
  -7   0   1      119.94      118.72      6.54 o 
  -6   0   1      312.47      312.45      7.83 o 
  -5   0   1      127.89      124.40      5.08 o 
  -4   0   1      622.64      624.73      7.91 o 
  -3   0   1     1130.59     1113.97      8.69 o 
  -2   0   1      184.82      163.62      3.01 o 
  -1   0   1        3.27        4.30      0.95 o 
   0   0   1     1909.09     1938.06     17.25 o 
   1   0   1    13348.59    11851.72     73.18 o 
   2   0   1      452.39      510.57      4.82 o 
   3   0   1       58.66       67.96      2.67 o 
   4   0   1      612.36      693.98      8.26 o 
   5   0   1     2930.11     2932.41     18.50 o 
   6   0   1      558.07      540.51      9.38 o 
   7   0   1       75.76       74.84      5.42 o 
   8   0   1       31.82       22.63      5.42 o 
   9   0   1       19.60       27.10      6.54 o 
  -9   1   1       55.07       63.75      7.57 o 
  -8   1   1       84.31       84.65      7.23 o 
  -7   1   1      357.54      340.84      9.89 o 
  -6   1   1       59.26       56.26      4.90 o 
  -5   1   1       93.89       92.14      4.82 o 
  -4   1   1      518.95      537.84      7.91 o 
  -3   1   1     1398.97     1349.08     10.24 o 
  -2   1   1      114.76      149.17      3.27 o 
  -1   1   1       94.10       96.52      2.24 o 
   0   1   1       93.91      133.73      1.46 o 
   1   1   1     4024.24     3889.65     43.32 o 
   2   1   1     2839.90     2725.60     10.32 o 
   3   1   1       41.97       55.49      2.41 o 
   4   1   1       68.38       67.45      3.27 o 
   5   1   1      485.38      531.91      8.09 o 
   6   1   1      677.97      666.63     10.07 o 
   7   1   1      248.51      249.48      7.57 o 
   8   1   1      139.36      137.47      7.14 o 
   9   1   1      257.35      269.87     10.07 o 
  10   1   1       60.00       61.17      7.91 o 
  -9   2   1        4.42       -5.68      5.94 o 
  -8   2   1       20.39       16.60      5.85 o 
  -7   2   1      256.27      258.34      9.38 o 
  -6   2   1      780.68      778.37     12.99 o 
  -5   2   1        7.29       11.18      3.87 o 
  -4   2   1        7.28        9.89      3.01 o 
  -3   2   1     2000.05     2058.20     14.02 o 
  -2   2   1     3478.49     3355.67     15.57 o 
  -1   2   1      759.12      711.19      6.62 o 
   0   2   1      882.62      873.78      4.62 o 
   1   2   1      448.51      387.29      4.39 o 
   2   2   1     2047.19     2119.80     10.32 o 
   3   2   1      495.04      476.59      5.76 o 
   4   2   1     1273.17     1202.49     10.24 o 
   5   2   1      199.86      195.11      5.33 o 
   6   2   1      159.30      167.75      5.85 o 
   7   2   1      583.19      581.11     11.10 o 
   8   2   1        1.01       -0.17      4.90 o 
   9   2   1      489.51      492.33     12.82 o 
  10   2   1       52.28       50.07      7.23 o 
  -8   3   1        0.90       -0.09      5.85 o 
  -7   3   1        2.13        2.92      5.25 o 
  -6   3   1      612.53      620.69     12.47 o 
  -5   3   1      247.52      253.52      7.83 o 
  -4   3   1      233.90      210.68      6.62 o 
  -3   3   1       25.48       22.45      3.44 o 
  -2   3   1      397.70      429.02      6.80 o 
  -1   3   1       83.22       86.54      3.44 o 
   0   3   1      195.92      187.39      2.95 o 
   1   3   1      930.39      949.57      8.00 o 
   2   3   1      110.12      148.14      3.61 o 
   3   3   1      178.79      160.87      4.04 o 
   4   3   1      482.00      572.43      7.74 o 
   5   3   1     2409.06     2377.02     16.86 o 
   6   3   1      533.52      513.41      9.29 o 
   7   3   1      130.70      122.85      6.11 o 
   8   3   1       36.93       33.98      5.33 o 
   9   3   1      219.50      253.09      9.81 o 
  10   3   1      214.44      219.28     10.75 o 
  -8   4   1       15.61       20.39      6.88 o 
  -7   4   1       47.36       36.82      6.88 o 
  -6   4   1      175.19      181.69      8.60 o 
  -5   4   1     1525.07     1557.09     18.41 o 
  -4   4   1        1.03        1.03      4.13 o 
  -3   4   1      200.05      196.74      6.19 o 
  -2   4   1       29.34       21.68      3.53 o 
  -1   4   1     3406.54     3368.91     18.75 o 
   0   4   1      901.93      895.25     14.11 o 
   1   4   1      670.99      637.55      7.74 o 
   2   4   1        3.72        4.65      2.24 o 
   3   4   1      421.55      445.88      6.97 o 
   4   4   1      174.04      162.85      4.99 o 
   5   4   1      455.40      457.84      8.52 o 
   6   4   1     1317.46     1295.23     14.71 o 
   7   4   1       13.31        5.94      4.65 o 
   8   4   1        0.02       -0.52      5.08 o 
   9   4   1       24.85       24.26      6.37 o 
  -8   5   1        2.62       -3.36      6.71 o 
  -7   5   1      123.99      112.52      9.03 o 
  -6   5   1      435.38      437.88     12.39 o 
  -5   5   1      393.53      377.49     10.75 o 
  -4   5   1      224.12      226.34      7.83 o 
  -3   5   1      371.24      366.99      8.69 o 
  -2   5   1      274.63      269.44      7.31 o 
  -1   5   1      258.18      292.84      6.80 o 
   0   5   1      293.22      288.89      5.25 o 
   1   5   1      548.11      578.88      8.60 o 
   2   5   1      295.02      279.42      6.45 o 
   3   5   1      149.82      142.46      4.90 o 
   4   5   1      224.36      240.70      6.45 o 
   5   5   1        3.45        5.68      4.39 o 
   6   5   1     1772.41     1714.44     18.07 o 
   7   5   1      698.86      657.33     12.73 o 
   8   5   1        0.82        0.69      5.16 o 
   9   5   1        0.86       -3.18      5.68 o 
  -7   6   1        0.85       -1.03      6.54 o 
  -6   6   1      231.38      238.04     10.75 o 
  -5   6   1      173.83      163.02      8.86 o 
  -4   6   1       50.39       45.51      5.76 o 
  -3   6   1      117.98       97.12      6.54 o 
  -2   6   1      297.89      303.16      8.26 o 
  -1   6   1       92.72       90.93      5.33 o 
   0   6   1        6.59        9.24      2.58 o 
   1   6   1        4.21        5.68      3.79 o 
   2   6   1      628.18      661.29     10.32 o 
   3   6   1      624.28      606.15      9.98 o 
   4   6   1       28.22       35.70      4.56 o 
   5   6   1        6.06       10.93      4.82 o 
   6   6   1      104.14      111.75      7.05 o 
   7   6   1      453.56      442.27     11.27 o 
   8   6   1       45.73       60.74      6.54 o 
   9   6   1        3.54        3.96      6.02 o 
  -6   7   1       42.91       47.92      7.91 o 
  -5   7   1      125.22      116.65      8.77 o 
  -4   7   1        7.73        4.82      5.33 o 
  -3   7   1        2.75        1.20      4.82 o 
  -2   7   1        9.85       13.42      5.25 o 
  -1   7   1     1355.76     1309.85     16.69 o 
   0   7   1      189.37      197.90      5.17 o 
   1   7   1        2.06        4.99      4.30 o 
   2   7   1        8.94        6.88      4.47 o 
   3   7   1      917.96      895.89     13.25 o 
   4   7   1      748.50      727.70     12.65 o 
   5   7   1       11.36       10.58      5.08 o 
   6   7   1        1.52       -1.20      4.99 o 
   7   7   1        5.99       11.10      5.51 o 
   8   7   1      192.54      201.82     10.07 o 
  -5   8   1       67.70       68.39      8.00 o 
  -4   8   1       26.66       34.50      6.54 o 
  -3   8   1       22.90       22.02      5.76 o 
  -2   8   1       15.02       10.24      5.59 o 
  -1   8   1      278.18      297.40      9.81 o 
   0   8   1      588.41      590.65      8.97 o 
   1   8   1      121.26      130.50      7.31 o 
   2   8   1       59.34       56.86      5.94 o 
   3   8   1      175.79      161.90      7.66 o 
   4   8   1      789.69      739.23     13.94 o 
   5   8   1        8.48       10.58      5.42 o 
   6   8   1      107.94      120.18      7.57 o 
   7   8   1       27.31       24.09      6.28 o 
   8   8   1       81.88       80.18      7.83 o 
  -4   9   1       27.92       28.30      7.40 o 
  -3   9   1        3.60        5.85      6.11 o 
  -2   9   1       88.74       76.39      8.00 o 
  -1   9   1       49.94       46.71      6.97 o 
   0   9   1      273.29      278.73      7.45 o 
   1   9   1      202.13      210.25      9.46 o 
   2   9   1      187.88      208.27      9.03 o 
   3   9   1      131.10      125.51      7.74 o 
   4   9   1      187.00      170.94      8.52 o 
   5   9   1      246.45      243.03     10.32 o 
   6   9   1        7.73        7.83      6.28 o 
   7   9   1      135.27      132.48      9.20 o 
  -3  10   1       12.85       13.76      7.40 o 
  -2  10   1       17.34       18.07      7.23 o 
  -1  10   1      242.85      247.16     11.53 o 
   0  10   1      245.06      254.91      7.94 o 
   1  10   1       48.83       51.70      7.23 o 
   2  10   1       56.06       57.21      7.40 o 
   3  10   1      124.02      133.77      8.77 o 
   4  10   1       44.10       29.16      6.88 o 
   5  10   1      105.70      106.67      8.60 o 
   6  10   1        0.74       -3.61      6.45 o 
  -1  11   1        3.40        5.42      7.05 o 
   0  11   1       48.18       37.53      5.96 o 
   1  11   1        0.46        1.81      6.62 o 
   2  11   1       11.69       11.61      7.40 o 
   3  11   1        0.28        0.17      6.54 o 
   4  11   1      101.87      125.43      9.46 o 
  -2 -11   2        9.23       10.93      6.71 o 
  -1 -11   2      226.60      226.51     11.61 o 
   0 -11   2       62.77       63.42      6.14 o 
  -5 -10   2      155.41      168.27     10.41 o 
  -4 -10   2      212.16      206.21     10.24 o 
  -3 -10   2        0.62       -2.58      6.19 o 
  -2 -10   2      135.74      121.30      8.52 o 
  -1 -10   2      145.59      134.89      9.20 o 
   0 -10   2      291.31      285.92      8.42 o 
   1 -10   2       57.51       59.10      8.34 o 
   2 -10   2       51.40       59.96      8.09 o 
   3 -10   2       26.76       19.27      7.23 o 
  -6  -9   2       44.83       45.94      7.14 o 
  -5  -9   2       81.61       74.41      7.66 o 
  -4  -9   2      104.37      123.28      8.09 o 
  -3  -9   2        7.12        3.53      5.76 o 
  -2  -9   2      399.97      374.48     11.44 o 
  -1  -9   2      371.69      361.66     11.44 o 
   0  -9   2       11.90       13.04      4.26 o 
   1  -9   2        0.16       -1.12      5.94 o 
   2  -9   2       45.98       37.51      7.14 o 
   3  -9   2      217.95      228.92     10.93 o 
   4  -9   2       41.60       35.62      8.00 o 
  -7  -8   2      117.81      122.76      8.60 o 
  -6  -8   2       59.78       75.96      7.40 o 
  -5  -8   2      298.38      279.67      9.98 o 
  -4  -8   2        3.56       -1.03      4.73 o 
  -3  -8   2        0.58        0.60      4.65 o 
  -2  -8   2        0.10        3.96      5.16 o 
  -1  -8   2     1363.98     1330.67     17.55 o 
   0  -8   2      426.10      417.29      7.97 o 
   1  -8   2        4.72       10.75      5.68 o 
   2  -8   2       48.05       55.92      6.80 o 
   3  -8   2      325.72      327.33     11.10 o 
   4  -8   2      512.52      539.65     14.62 o 
   5  -8   2       13.05        2.32      6.71 o 
  -8  -7   2       24.39       20.56      6.62 o 
  -7  -7   2      134.08      143.67      8.43 o 
  -6  -7   2       13.71       17.12      5.59 o 
  -5  -7   2      277.38      251.29      8.69 o 
  -4  -7   2       90.95       92.39      5.76 o 
  -3  -7   2       11.79       19.01      4.47 o 
  -2  -7   2       15.61       14.97      4.39 o 
  -1  -7   2      744.05      771.58     12.47 o 
   0  -7   2     1677.82     1631.20     16.04 o 
   1  -7   2        3.55       -1.20      4.82 o 
   2  -7   2       35.03       31.14      5.59 o 
   3  -7   2       22.40       20.30      5.68 o 
   4  -7   2      598.71      590.40     14.11 o 
   5  -7   2       28.48       25.55      7.48 o 
   6  -7   2        4.75        6.97      6.97 o 
  -8  -6   2       88.81       94.89      7.83 o 
  -7  -6   2        7.34        6.62      5.33 o 
  -6  -6   2      273.72      261.01      9.12 o 
  -5  -6   2       32.81       30.80      4.99 o 
  -4  -6   2      949.91      917.82     13.08 o 
  -3  -6   2      225.39      197.00      6.62 o 
  -2  -6   2      127.92      134.55      5.76 o 
  -1  -6   2       67.80       69.94      4.73 o 
   0  -6   2     1170.44     1169.87     10.50 o 
   1  -6   2     1415.99     1441.30     15.40 o 
   2  -6   2        3.42        3.61      4.13 o 
   3  -6   2        0.59        2.75      4.47 o 
   4  -6   2      161.43      162.59      8.09 o 
   5  -6   2      226.24      228.83      9.89 o 
   6  -6   2       10.33       16.78      6.54 o 
   7  -6   2       37.18       38.45      7.31 o 
  -9  -5   2        1.99        4.04      6.02 o 
  -8  -5   2      140.20      155.54      8.17 o 
  -7  -5   2       13.16       21.51      5.16 o 
  -6  -5   2       21.37       21.85      5.16 o 
  -5  -5   2       18.07       16.00      4.30 o 
  -4  -5   2     1699.50     1727.60     16.00 o 
  -3  -5   2     1212.67     1156.89     12.47 o 
  -2  -5   2      258.12      268.66      6.28 o 
  -1  -5   2       26.32       29.94      3.53 o 
   0  -5   2     1449.13     1591.20      9.88 o 
   1  -5   2     4221.28     4167.07     23.31 o 
   2  -5   2      519.54      580.51      9.72 o 
   3  -5   2      210.40      211.63      7.23 o 
   4  -5   2       96.03      100.39      6.45 o 
   5  -5   2      173.49      168.53      8.34 o 
   6  -5   2       56.80       53.34      7.14 o 
   7  -5   2       20.69       15.92      6.19 o 
   8  -5   2       46.06       43.79      8.17 o 
  -9  -4   2        5.17        3.53      5.42 o 
  -8  -4   2        1.99       -0.09      5.16 o 
  -7  -4   2      517.73      526.40     11.70 o 
  -6  -4   2        6.15        7.48      4.73 o 
  -5  -4   2      200.69      199.84      6.54 o 
  -4  -4   2        3.77        8.00      2.92 o 
  -3  -4   2     3350.99     3335.28     18.93 o 
  -2  -4   2      675.98      735.62      8.60 o 
  -1  -4   2      595.56      608.47      7.57 o 
   0  -4   2      819.57      868.57      8.04 o 
   1  -4   2      732.35      798.50      9.29 o 
   2  -4   2        1.59        2.15      3.01 o 
   3  -4   2      102.40       96.78      5.16 o 
   4  -4   2      808.03      821.47     12.47 o 
   5  -4   2       23.40       18.32      5.08 o 
   6  -4   2        2.14        4.39      5.25 o 
   7  -4   2       12.33        5.33      6.19 o 
   8  -4   2      116.87      117.26      9.20 o 
  -9  -3   2        0.73        1.63      5.76 o 
  -8  -3   2        4.68        5.94      5.16 o 
  -7  -3   2      969.40      970.99     14.97 o 
  -6  -3   2     1893.44     1884.86     18.07 o 
  -5  -3   2       71.79       76.48      4.65 o 
  -4  -3   2      573.49      580.43      8.34 o 
  -3  -3   2     2071.66     2199.46     14.11 o 
  -2  -3   2     8791.20     8505.45    182.33 o 
  -1  -3   2      312.85      319.25      4.99 o 
   0  -3   2     2271.52     2285.49      8.82 o 
   1  -3   2      617.52      683.57      7.48 o 
   2  -3   2       14.65       13.33      2.49 o 
   3  -3   2        2.45        4.22      2.67 o 
   4  -3   2      335.41      346.26      7.83 o 
   5  -3   2     1093.46     1119.30     14.71 o 
   6  -3   2        9.72        7.31      5.51 o 
   7  -3   2       14.09       10.32      5.94 o 
   8  -3   2        1.43        1.98      6.02 o 
   9  -3   2      134.76      135.06      9.72 o 
  -9  -2   2        0.28        4.22      5.25 o 
  -8  -2   2        7.46        5.68      5.51 o 
  -7  -2   2       76.63       68.31      5.85 o 
  -6  -2   2     1362.58     1392.27     15.14 o 
  -5  -2   2      217.62      219.46      6.02 o 
  -4  -2   2      658.94      682.63      8.43 o 
  -3  -2   2      192.36      210.94      4.56 o 
  -2  -2   2     1015.70     1076.20      8.17 o 
  -1  -2   2     2208.68     2224.06     10.58 o 
   0  -2   2     2649.22     2644.88      8.00 o 
   1  -2   2     2188.93     2207.55     11.36 o 
   2  -2   2      724.39      781.64      8.00 o 
   3  -2   2      105.75       95.23      4.04 o 
   4  -2   2      354.74      395.21      7.74 o 
   5  -2   2     2287.35     2301.49     19.27 o 
   6  -2   2      402.29      415.08      9.89 o 
   7  -2   2        3.38        3.27      5.25 o 
   8  -2   2       46.10       35.79      6.54 o 
   9  -2   2      111.28      123.54      9.20 o 
  -9  -1   2       21.90       19.10      6.37 o 
  -8  -1   2      218.64      239.76      9.03 o 
  -7  -1   2      105.82       99.71      6.37 o 
  -6  -1   2      598.07      600.99     10.32 o 
  -5  -1   2      544.87      524.77      8.60 o 
  -4  -1   2        1.92       -0.52      2.24 o 
  -3  -1   2      295.67      274.94      4.82 o 
  -2  -1   2      159.59      175.93      3.44 o 
  -1  -1   2      635.72      677.29      5.25 o 
   0  -1   2     2006.34     1986.58      7.14 o 
   1  -1   2     1756.82     1871.52      8.77 o 
   2  -1   2      479.57      554.36      6.19 o 
   3  -1   2        4.18        0.60      2.24 o 
   4  -1   2        2.40        3.44      3.01 o 
   5  -1   2      268.54      269.09      6.97 o 
   6  -1   2     1096.05     1056.41     13.68 o 
   7  -1   2       67.47       73.21      6.28 o 
   8  -1   2       44.21       50.24      6.62 o 
   9  -1   2       72.59       71.66      7.83 o 
  -9   0   2       27.51       34.67      6.62 o 
  -8   0   2       31.62       36.48      6.28 o 
  -7   0   2      247.17      237.78      8.26 o 
  -6   0   2      207.42      198.12      6.80 o 
  -5   0   2      428.09      422.31      7.91 o 
  -4   0   2       42.00       43.62      3.01 o 
  -3   0   2       70.69       77.34      3.01 o 
  -2   0   2     1677.77     1659.21      9.46 o 
  -1   0   2      852.22      768.05      5.42 o 
   0   0   2     1219.55     1132.66      5.33 o 
   1   0   2     1431.76     1296.86      6.28 o 
   2   0   2    10766.43    10122.18     96.84 o 
   3   0   2        3.15        6.11      2.15 o 
   4   0   2       79.07       79.92      3.70 o 
   5   0   2        1.06        1.20      2.84 o 
   6   0   2     1139.30     1087.04     13.16 o 
   7   0   2      533.78      520.29     10.67 o 
   8   0   2      198.37      195.20      8.77 o 
   9   0   2      135.66      103.66      7.91 o 
  -9   1   2        5.50        4.13      6.11 o 
  -8   1   2       34.05       26.24      6.19 o 
  -7   1   2       10.71       13.59      4.99 o 
  -6   1   2      795.20      736.14     12.30 o 
  -5   1   2      327.30      322.69      7.31 o 
  -4   1   2       90.78      100.39      4.22 o 
  -3   1   2        1.86        3.87      2.15 o 
  -2   1   2      602.93      607.35      6.37 o 
  -1   1   2    14564.74    13211.57     97.18 o 
   0   1   2      725.83      691.48      4.00 o 
   1   1   2      236.73      279.07      3.53 o 
   2   1   2      264.51      318.82      4.22 o 
   3   1   2     4058.03     3819.18     15.23 o 
   4   1   2      181.74      157.69      4.30 o 
   5   1   2      353.66      360.71      6.88 o 
   6   1   2       93.49       97.21      4.82 o 
   7   1   2       14.88       19.18      4.65 o 
   8   1   2       73.43       76.56      6.37 o 
   9   1   2      170.83      169.90      8.86 o 
  10   1   2       56.84       58.84      7.57 o 
  -9   2   2        1.30        3.27      6.28 o 
  -8   2   2        0.18        2.15      5.51 o 
  -7   2   2       59.48       60.31      6.54 o 
  -6   2   2      591.11      628.60     11.79 o 
  -5   2   2     1554.16     1593.14     16.35 o 
  -4   2   2       19.03       18.84      3.18 o 
  -3   2   2      109.26       97.38      3.87 o 
  -2   2   2     2052.06     2162.98     13.08 o 
  -1   2   2    52647.44    40419.30    314.60 o 
   0   2   2    13235.09    12360.73     86.40 o 
   1   2   2     7244.06     6515.70     76.84 o 
   2   2   2       26.19       18.58      1.98 o 
   3   2   2     4794.13     4635.41     17.81 o 
   4   2   2     2499.53     2568.43     14.88 o 
   5   2   2     1019.99      953.87     10.50 o 
   6   2   2      135.35      121.73      5.08 o 
   7   2   2       34.87       31.83      4.47 o 
   8   2   2        0.47        2.24      4.47 o 
   9   2   2       33.03       31.40      6.37 o 
  10   2   2      140.57      141.94      8.86 o 
  -8   3   2        6.43        4.90      5.94 o 
  -7   3   2        0.02       -4.22      5.51 o 
  -6   3   2        6.31       -0.17      4.82 o 
  -5   3   2      597.73      588.17     11.18 o 
  -4   3   2       27.96       33.46      4.04 o 
  -3   3   2      139.51      126.03      4.73 o 
  -2   3   2      647.26      739.92      8.95 o 
  -1   3   2     7382.07     7228.53     24.60 o 
   0   3   2      799.42      824.85      6.24 o 
   1   3   2      592.80      577.50      6.80 o 
   2   3   2      115.00      112.87      3.53 o 
   3   3   2      704.14      762.89      8.17 o 
   4   3   2     1846.92     1752.46     13.25 o 
   5   3   2      256.96      273.31      6.37 o 
   6   3   2      933.44      918.43     12.04 o 
   7   3   2       58.25       55.83      4.99 o 
   8   3   2       23.71       20.56      5.42 o 
   9   3   2        5.21        6.97      5.68 o 
  10   3   2       99.76      110.63      8.52 o 
  -8   4   2       89.94       85.25      8.86 o 
  -7   4   2       14.17       14.02      6.45 o 
  -6   4   2       50.94       45.51      6.45 o 
  -5   4   2       79.52       70.71      6.02 o 
  -4   4   2     1155.13     1118.10     14.62 o 
  -3   4   2       77.14       87.75      5.16 o 
  -2   4   2      606.11      608.21      9.29 o 
  -1   4   2      629.91      714.63      9.20 o 
   0   4   2     2206.71     2272.30     10.68 o 
   1   4   2       81.36       79.92      3.53 o 
   2   4   2       38.68       40.52      3.10 o 
   3   4   2      416.13      412.33      6.97 o 
   4   4   2       85.55       95.66      4.30 o 
   5   4   2       19.54       22.20      3.70 o 
   6   4   2       65.34       74.41      5.25 o 
   7   4   2      181.36      173.95      6.97 o 
   8   4   2       52.57       54.20      5.94 o 
   9   4   2        6.03        7.23      5.59 o 
  -7   5   2        8.95        9.81      6.88 o 
  -6   5   2      229.23      235.89     10.15 o 
  -5   5   2      131.30      110.20      7.57 o 
  -4   5   2      269.25      284.15      8.77 o 
  -3   5   2      130.32      113.04      6.11 o 
  -2   5   2     1015.69     1035.17     13.08 o 
  -1   5   2      244.58      239.50      6.54 o 
   0   5   2      352.40      369.19      5.23 o 
   1   5   2       82.43       85.34      4.30 o 
   2   5   2       29.22       30.45      3.27 o 
   3   5   2      192.65      179.71      5.51 o 
   4   5   2      609.57      627.74      9.81 o 
   5   5   2       32.58       32.43      4.30 o 
   6   5   2       16.90       16.26      4.56 o 
   7   5   2       91.91       93.25      6.54 o 
   8   5   2      589.08      597.20     13.68 o 
   9   5   2       14.50        7.91      5.76 o 
  -7   6   2       99.80       88.87      9.64 o 
  -6   6   2       25.01       27.53      7.14 o 
  -5   6   2      257.91      284.84     10.32 o 
  -4   6   2      131.29      128.87      7.48 o 
  -3   6   2      371.30      401.23      9.98 o 
  -2   6   2      107.71       95.23      6.11 o 
  -1   6   2      764.48      761.08     12.04 o 
   0   6   2      301.83      320.26      5.54 o 
   1   6   2        1.76        7.57      3.36 o 
   2   6   2       20.37       22.80      3.87 o 
   3   6   2      182.56      181.86      6.28 o 
   4   6   2     1757.30     1778.27     17.46 o 
   5   6   2       45.05       51.70      5.51 o 
   6   6   2      337.98      333.96      9.81 o 
   7   6   2       53.28       57.72      6.11 o 
   8   6   2      346.27      370.78     11.27 o 
   9   6   2       62.85       60.65      6.97 o 
  -6   7   2        8.74       16.78      6.45 o 
  -5   7   2       60.31       52.99      7.31 o 
  -4   7   2       40.54       37.08      6.45 o 
  -3   7   2       20.49       15.66      5.59 o 
  -2   7   2      179.74      162.59      7.91 o 
  -1   7   2        6.24        9.03      5.25 o 
   0   7   2     1245.93     1251.26     11.28 o 
   1   7   2      924.25      992.84     14.11 o 
   2   7   2       43.05       40.86      4.90 o 
   3   7   2       95.46       98.33      5.85 o 
   4   7   2     1316.15     1277.07     16.17 o 
   5   7   2     1367.04     1331.01     17.72 o 
   6   7   2       23.34       21.25      5.94 o 
   7   7   2      116.95      103.23      7.74 o 
   8   7   2       37.00       34.67      6.62 o 
  -5   8   2        0.21        2.24      6.19 o 
  -4   8   2       39.70       42.67      6.97 o 
  -3   8   2       95.19       93.25      7.48 o 
  -2   8   2       14.11       12.82      5.68 o 
  -1   8   2        6.31        7.40      5.59 o 
   0   8   2      301.87      330.93      9.51 o 
   1   8   2      606.41      639.61     12.82 o 
   2   8   2       11.19       10.67      5.16 o 
   3   8   2       91.75       90.84      6.45 o 
   4   8   2      192.47      169.56      8.17 o 
   5   8   2      367.39      376.89     11.18 o 
   6   8   2        0.18        1.46      5.59 o 
   7   8   2      102.74       99.71      7.48 o 
   8   8   2       21.36       20.30      6.37 o 
  -4   9   2        6.90        5.08      6.97 o 
  -3   9   2      164.51      155.54      9.64 o 
  -2   9   2       79.94       69.68      8.00 o 
  -1   9   2       50.59       44.65      6.97 o 
   0   9   2       17.14        9.42      4.26 o 
   1   9   2      308.60      320.71     10.84 o 
   2   9   2      295.91      317.53     10.58 o 
   3   9   2       98.81      107.02      7.66 o 
   4   9   2      114.33      100.65      7.74 o 
   5   9   2       80.88       70.63      7.31 o 
   6   9   2       66.22       70.28      7.40 o 
   7   9   2        3.12        4.13      6.11 o 
  -3  10   2       72.86       63.92      8.26 o 
  -2  10   2       30.44       25.03      7.66 o 
  -1  10   2      177.73      176.61     10.67 o 
   0  10   2      227.10      215.06     13.08 o 
   1  10   2       44.50       53.94      7.57 o 
   2  10   2      153.56      147.71      9.55 o 
   3  10   2       46.75       44.39      7.05 o 
   4  10   2      282.20      276.32     11.27 o 
   5  10   2       23.22       18.41      6.62 o 
   6  10   2       16.40       15.66      6.62 o 
  -1  11   2       70.38       72.35      9.29 o 
   0  11   2       62.59       57.84      6.11 o 
   1  11   2       35.61       29.34      7.31 o 
   2  11   2        1.20       -3.27      6.97 o 
   3  11   2       28.10       33.98      7.57 o 
   4  11   2       29.89       26.84      7.40 o 
  -4 -10   3      106.18      105.90      8.77 o 
  -3 -10   3      127.36      122.16      8.60 o 
  -2 -10   3       20.73       19.61      7.14 o 
  -1 -10   3       75.45       60.74      7.91 o 
   0 -10   3        5.44        8.89      4.51 o 
   1 -10   3       80.46       83.27      8.60 o 
   2 -10   3        9.66        6.54      6.97 o 
  -6  -9   3        5.17        0.26      6.45 o 
  -5  -9   3       22.40       25.38      6.54 o 
  -4  -9   3       67.52       67.27      6.97 o 
  -3  -9   3      153.75      153.47      8.77 o 
  -2  -9   3       34.56       42.84      6.80 o 
  -1  -9   3      130.38      151.41      8.52 o 
   0  -9   3        1.39       -2.41      4.20 o 
   1  -9   3        3.81        1.20      5.59 o 
   2  -9   3       55.65       56.86      7.40 o 
   3  -9   3       85.84       86.37      8.17 o 
   4  -9   3      102.07       90.76      9.38 o 
  -7  -8   3      138.77      137.90      9.20 o 
  -6  -8   3      192.94      205.35      9.64 o 
  -5  -8   3       61.19       65.38      6.80 o 
  -4  -8   3      251.70      271.93      9.38 o 
  -3  -8   3        4.64        3.61      5.16 o 
  -2  -8   3       28.53       34.41      5.68 o 
  -1  -8   3        0.84        2.58      5.59 o 
   0  -8   3      763.70      770.21     12.17 o 
   1  -8   3        1.79        2.92      5.59 o 
   2  -8   3        0.26       -1.12      5.85 o 
   3  -8   3       38.45       39.83      6.88 o 
   4  -8   3      373.38      370.61     12.99 o 
   5  -8   3      315.70      339.29     12.56 o 
  -7  -7   3       58.18       58.24      7.14 o 
  -6  -7   3      222.69      206.81      9.38 o 
  -5  -7   3        2.66        4.82      4.99 o 
  -4  -7   3      270.28      255.33      8.69 o 
  -3  -7   3       23.49       24.35      4.82 o 
  -2  -7   3       11.46       10.67      4.65 o 
  -1  -7   3      134.31      139.71      6.71 o 
   0  -7   3     1128.49     1098.72     10.77 o 
   1  -7   3     1908.46     1877.29     19.96 o 
   2  -7   3       18.37       19.44      5.33 o 
   3  -7   3        5.87        7.74      5.76 o 
   4  -7   3      186.37      178.42      9.38 o 
   5  -7   3      982.37     1056.76     19.01 o 
   6  -7   3      150.58      148.57      9.98 o 
  -8  -6   3       16.42       13.25      6.28 o 
  -7  -6   3      277.74      267.54     10.15 o 
  -6  -6   3       41.06       34.67      5.68 o 
  -5  -6   3      136.58      132.05      6.80 o 
  -4  -6   3      231.67      228.75      7.40 o 
  -3  -6   3      122.13      125.08      5.68 o 
  -2  -6   3      161.88      137.04      6.02 o 
  -1  -6   3      168.71      182.29      6.28 o 
   0  -6   3      149.71      139.91      4.20 o 
   1  -6   3      471.98      456.98      9.64 o 
   2  -6   3      543.55      508.42     10.58 o 
   3  -6   3       32.56       33.46      5.68 o 
   4  -6   3        8.26        8.34      5.59 o 
   5  -6   3      243.84      235.71     10.15 o 
   6  -6   3      236.01      252.66     10.75 o 
   7  -6   3        0.30       -2.24      6.54 o 
  -8  -5   3        0.36        1.20      5.59 o 
  -7  -5   3      471.85      463.43     11.87 o 
  -6  -5   3      338.28      322.26      9.20 o 
  -5  -5   3        9.95       13.94      4.39 o 
  -4  -5   3       80.75       79.49      5.16 o 
  -3  -5   3     1354.19     1415.41     14.19 o 
  -2  -5   3     1607.29     1537.13     14.19 o 
  -1  -5   3       38.96       35.10      3.61 o 
   0  -5   3       99.67       75.24      6.54 o 
   1  -5   3      179.52      176.96      6.02 o 
   2  -5   3      842.87      834.81     11.96 o 
   3  -5   3      166.27      186.94      6.97 o 
   4  -5   3      315.06      312.54      9.29 o 
   5  -5   3       84.62       91.19      6.88 o 
   6  -5   3       98.78       87.49      7.48 o 
   7  -5   3       67.42       64.26      7.91 o 
   8  -5   3       22.81       17.38      7.57 o 
  -9  -4   3       12.08       11.96      5.94 o 
  -8  -4   3        9.64       16.35      5.68 o 
  -7  -4   3       46.74       37.25      5.76 o 
  -6  -4   3      730.80      728.13     12.73 o 
  -5  -4   3       40.12       40.60      4.56 o 
  -4  -4   3      104.53       99.10      4.99 o 
  -3  -4   3       94.26      100.74      4.39 o 
  -2  -4   3     3090.75     3092.85     17.72 o 
  -1  -4   3      478.07      472.20      7.31 o 
   0  -4   3      140.11      143.75      3.34 o 
   1  -4   3       76.74       79.06      3.87 o 
   2  -4   3      102.53       87.83      4.39 o 
   3  -4   3      741.02      775.02     11.10 o 
   4  -4   3      117.02      109.08      6.02 o 
   5  -4   3      743.63      729.60     13.25 o 
   6  -4   3       46.65       41.72      6.80 o 
   7  -4   3       12.65       11.10      6.11 o 
   8  -4   3       16.41       19.61      6.62 o 
  -9  -3   3        7.25        6.54      6.11 o 
  -8  -3   3       12.03       17.12      5.68 o 
  -7  -3   3       94.76      102.72      6.88 o 
  -6  -3   3     1240.92     1232.34     15.48 o 
  -5  -3   3      591.28      580.08      9.89 o 
  -4  -3   3      343.22      348.67      6.97 o 
  -3  -3   3      372.52      407.51      6.88 o 
  -2  -3   3     4305.64     4491.05     19.53 o 
  -1  -3   3     5779.49     5745.59     20.90 o 
   0  -3   3      674.54      736.60      7.27 o 
   1  -3   3      643.29      621.29      7.40 o 
   2  -3   3        6.67        9.89      2.75 o 
   3  -3   3       24.48       17.64      3.27 o 
   4  -3   3      200.05      215.50      6.62 o 
   5  -3   3      682.37      677.55     11.96 o 
   6  -3   3      463.03      441.41     11.36 o 
   7  -3   3       39.44       29.77      6.19 o 
   8  -3   3       46.04       56.18      7.23 o 
   9  -3   3       26.13       28.73      7.14 o 
  -9  -2   3       83.52       82.93      7.57 o 
  -8  -2   3        2.85        1.29      5.16 o 
  -7  -2   3       23.09       22.54      5.51 o 
  -6  -2   3      425.30      431.51      9.64 o 
  -5  -2   3      606.18      595.57      9.72 o 
  -4  -2   3        1.65        3.79      2.67 o 
  -3  -2   3       53.35       43.70      3.10 o 
  -2  -2   3      158.14      191.07      4.22 o 
  -1  -2   3      831.78      902.34      7.66 o 
   0  -2   3      913.17      890.68      6.28 o 
   1  -2   3      298.54      309.70      4.82 o 
   2  -2   3     1185.05     1185.46      9.98 o 
   3  -2   3      468.56      488.12      7.66 o 
   4  -2   3      529.19      542.92      9.20 o 
   5  -2   3       13.63       17.03      4.30 o 
   6  -2   3     2310.98     2249.87     21.59 o 
   7  -2   3      567.37      552.90     12.47 o 
   8  -2   3        0.90        2.32      5.68 o 
   9  -2   3        2.25        8.09      6.19 o 
  -9  -1   3      124.34      123.79      8.60 o 
  -8  -1   3      146.22      149.77      8.43 o 
  -7  -1   3       91.91       87.58      6.45 o 
  -6  -1   3      568.67      556.34     10.50 o 
  -5  -1   3      492.13      470.57      8.60 o 
  -4  -1   3       24.45       33.03      3.10 o 
  -3  -1   3        5.78        9.03      2.32 o 
  -2  -1   3      379.12      368.97      5.16 o 
  -1  -1   3       63.37       82.93      2.58 o 
   0  -1   3       64.38       48.10      1.59 o 
   1  -1   3     1763.97     1636.93      9.03 o 
   2  -1   3       37.79       41.29      2.41 o 
   3  -1   3     2117.75     2185.95     14.54 o 
   4  -1   3      746.50      849.86     10.58 o 
   5  -1   3      129.19      134.80      5.68 o 
   6  -1   3       25.33       27.10      4.90 o 
   7  -1   3      899.69      918.00     14.80 o 
   8  -1   3      153.08      149.26      8.34 o 
   9  -1   3        4.31        4.65      6.37 o 
  -9   0   3       21.23       16.52      6.71 o 
  -8   0   3      121.32      130.59      7.83 o 
  -7   0   3        8.65       10.15      5.08 o 
  -6   0   3      392.31      381.01      9.20 o 
  -5   0   3       96.94       89.38      4.90 o 
  -4   0   3       34.86       38.88      3.36 o 
  -3   0   3      108.75      101.43      3.53 o 
  -2   0   3      587.96      588.34      6.37 o 
  -1   0   3     8283.20     7610.01     78.77 o 
   0   0   3      167.23      142.69      2.75 o 
   1   0   3      165.45      166.55      3.01 o 
   2   0   3      510.24      568.81      5.76 o 
   3   0   3     9650.55     8879.04     27.87 o 
   4   0   3     1160.14     1288.26     11.96 o 
   5   0   3       59.86       54.46      3.96 o 
   6   0   3       20.91       19.36      4.22 o 
   7   0   3      412.55      442.18     10.07 o 
   8   0   3      594.36      592.81     12.90 o 
   9   0   3        4.10        2.49      5.76 o 
  -9   1   3      116.33      104.87      9.03 o 
  -8   1   3       71.08       73.73      7.14 o 
  -7   1   3      195.26      213.00      8.34 o 
  -6   1   3        4.80        4.47      4.30 o 
  -5   1   3       69.07       69.42      4.82 o 
  -4   1   3       22.40       23.06      3.27 o 
  -3   1   3      182.50      166.98      4.56 o 
  -2   1   3      270.29      288.02      4.99 o 
  -1   1   3      389.29      423.17      5.16 o 
   0   1   3     1422.79     1321.21      7.36 o 
   1   1   3     2067.38     1905.25      9.46 o 
   2   1   3       10.89       12.47      1.89 o 
   3   1   3     4190.06     4150.04     16.69 o 
   4   1   3     2716.09     2581.51     15.14 o 
   5   1   3      316.56      332.32      6.71 o 
   6   1   3      231.77      217.13      6.71 o 
   7   1   3       79.44       87.75      5.76 o 
   8   1   3      123.53      133.51      7.40 o 
   9   1   3       23.96       22.88      6.19 o 
  10   1   3      109.76      129.38      8.95 o 
  -8   2   3      130.99      117.51      8.86 o 
  -7   2   3       19.02       24.69      5.94 o 
  -6   2   3       64.38       61.68      5.76 o 
  -5   2   3      479.90      460.16      9.72 o 
  -4   2   3      578.47      575.61      9.20 o 
  -3   2   3       34.22       25.21      3.01 o 
  -2   2   3        0.96        2.41      2.24 o 
  -1   2   3     5304.30     5195.36     19.10 o 
   0   2   3    10311.92     9759.38    217.39 o 
   1   2   3      133.27      145.64      3.61 o 
   2   2   3      206.73      184.18      4.22 o 
   3   2   3      982.54     1076.03      9.55 o 
   4   2   3     6955.11     6810.09     24.95 o 
   5   2   3      418.03      392.20      7.23 o 
   6   2   3      247.00      248.62      6.71 o 
   7   2   3       38.03       34.76      4.73 o 
   8   2   3       20.06       28.04      5.08 o 
   9   2   3       40.16       53.42      6.19 o 
  10   2   3       16.95       22.97      6.71 o 
  -8   3   3      111.77      111.66      8.60 o 
  -7   3   3       35.31       29.25      6.37 o 
  -6   3   3        9.58       11.70      5.25 o 
  -5   3   3       21.15       23.06      4.56 o 
  -4   3   3      673.89      671.44     10.75 o 
  -3   3   3        2.75        6.02      3.18 o 
  -2   3   3      290.80      257.91      6.02 o 
  -1   3   3      380.23      447.43      6.88 o 
   0   3   3     3414.80     3560.81     38.33 o 
   1   3   3      736.24      765.90      8.09 o 
   2   3   3       56.81       50.84      3.01 o 
   3   3   3       89.30       79.92      3.79 o 
   4   3   3      611.93      651.74      8.69 o 
   5   3   3      898.13      907.42     10.84 o 
   6   3   3      220.21      195.37      6.28 o 
   7   3   3       59.80       56.95      5.08 o 
   8   3   3      512.86      497.32     11.53 o 
   9   3   3       72.23       70.89      6.80 o 
  10   3   3        0.08        0.43      6.28 o 
  -8   4   3       35.70       40.00      7.74 o 
  -7   4   3      193.48      183.41     10.24 o 
  -6   4   3        3.44        3.10      5.59 o 
  -5   4   3       90.35       83.53      6.37 o 
  -4   4   3      147.79      156.57      6.80 o 
  -3   4   3      962.84      929.18     12.39 o 
  -2   4   3      651.26      664.13      9.98 o 
  -1   4   3     1384.49     1330.33     12.73 o 
   0   4   3      240.84      277.70      4.32 o 
   1   4   3      589.60      667.74      8.60 o 
   2   4   3       31.73       27.79      3.10 o 
   3   4   3      570.48      578.53      8.43 o 
   4   4   3      750.23      721.77      9.89 o 
   5   4   3       53.55       59.70      4.22 o 
   6   4   3      404.14      417.06      9.03 o 
   7   4   3        9.59       10.75      4.39 o 
   8   4   3      621.61      616.56     13.08 o 
   9   4   3      102.16      101.68      7.31 o 
  -7   5   3       30.70       39.06      7.40 o 
  -6   5   3       40.68       41.47      6.80 o 
  -5   5   3       85.96       92.14      7.05 o 
  -4   5   3      128.47      115.71      6.97 o 
  -3   5   3        4.50        3.18      4.39 o 
  -2   5   3        3.94        6.71      4.22 o 
  -1   5   3      263.53      285.87      7.40 o 
   0   5   3      393.46      396.86      7.61 o 
   1   5   3      733.35      771.66     10.24 o 
   2   5   3       11.81       14.80      3.44 o 
   3   5   3      298.25      332.07      7.31 o 
   4   5   3     1189.40     1195.09     13.51 o 
   5   5   3      671.93      700.69     11.18 o 
   6   5   3       37.91       38.02      4.90 o 
   7   5   3       14.55        9.72      4.73 o 
   8   5   3      327.78      350.65     10.75 o 
   9   5   3      323.23      338.35     11.70 o 
  -7   6   3       62.40       56.09      8.86 o 
  -6   6   3      107.13      109.25      9.12 o 
  -5   6   3        2.27        1.12      5.59 o 
  -4   6   3      230.55      241.82      9.20 o 
  -3   6   3       85.93       80.18      6.45 o 
  -2   6   3      138.46      144.10      6.80 o 
  -1   6   3      172.66      178.68      7.05 o 
   0   6   3      534.01      538.82      7.21 o 
   1   6   3        6.50        6.19      3.70 o 
   2   6   3      200.54      219.71      6.80 o 
   3   6   3       21.51       18.93      4.04 o 
   4   6   3      327.91      325.53      8.43 o 
   5   6   3      973.08      972.19     14.02 o 
   6   6   3        1.56        5.85      4.99 o 
   7   6   3       82.00       81.04      6.71 o 
   8   6   3       63.35       65.98      7.31 o 
   9   6   3      304.26      306.77     11.87 o 
  -6   7   3      104.20       83.70      8.77 o 
  -5   7   3        3.57        2.41      6.02 o 
  -4   7   3       13.11       12.47      5.42 o 
  -3   7   3      227.13      224.88      9.12 o 
  -2   7   3      153.48      149.95      7.40 o 
  -1   7   3       18.59       19.61      5.16 o 
   0   7   3       64.10       63.66      4.07 o 
   1   7   3      575.72      602.28     11.44 o 
   2   7   3       33.27       28.22      4.73 o 
   3   7   3        8.10        8.43      4.39 o 
   4   7   3       85.29       83.96      6.19 o 
   5   7   3     1432.74     1372.99     18.32 o 
   6   7   3      694.58      640.82     13.68 o 
   7   7   3       28.58       22.80      6.02 o 
   8   7   3       37.62       37.68      6.71 o 
  -5   8   3        5.21        3.44      6.62 o 
  -4   8   3        0.12        1.81      5.94 o 
  -3   8   3       30.67       23.23      6.71 o 
  -2   8   3      156.72      166.29      8.26 o 
  -1   8   3       26.70       25.38      5.94 o 
   0   8   3       33.10       33.71      4.04 o 
   1   8   3       91.95      103.49      7.05 o 
   2   8   3      367.04      411.98     10.58 o 
   3   8   3       11.14       13.51      5.33 o 
   4   8   3       98.37      100.65      7.05 o 
   5   8   3      108.82      113.30      7.74 o 
   6   8   3      254.47      249.91     10.24 o 
   7   8   3       25.54       20.13      6.19 o 
   8   8   3       21.27       18.93      6.71 o 
  -4   9   3        0.47       -1.29      6.37 o 
  -3   9   3       13.19        4.13      6.80 o 
  -2   9   3      199.51      186.08     10.32 o 
  -1   9   3      146.43      138.76      8.77 o 
   0   9   3       52.84       56.30      5.46 o 
   1   9   3        5.65        6.88      6.02 o 
   2   9   3      175.24      170.76      9.03 o 
   3   9   3      269.03      269.09     10.41 o 
   4   9   3       59.29       68.39      7.05 o 
   5   9   3       38.32       34.84      6.80 o 
   6   9   3        4.14        1.89      5.76 o 
   7   9   3       72.49       70.37      7.83 o 
  -2  10   3       40.01       38.88      8.26 o 
  -1  10   3       19.69       26.41      7.31 o 
   0  10   3       27.13       26.07      4.99 o 
   1  10   3      128.83      133.34      9.03 o 
   2  10   3       69.26       72.26      8.09 o 
   3  10   3      154.69      138.85      9.20 o 
   4  10   3        1.44        0.69      6.28 o 
   5  10   3       68.61       65.29      7.74 o 
   6  10   3       29.85       34.07      7.23 o 
   0  11   3        2.88        1.33      5.04 o 
   1  11   3       73.54       77.34      9.03 o 
   2  11   3      150.24      137.30     10.41 o 
   3  11   3       52.97       56.86      8.52 o 
   4  11   3       36.76       41.29      8.00 o 
  -4 -10   4       29.89       36.39      7.31 o 
  -3 -10   4      112.41      126.37      8.95 o 
  -2 -10   4      218.02      220.66     10.93 o 
  -1 -10   4        2.24        1.12      7.23 o 
   0 -10   4       47.92       44.14      5.60 o 
   1 -10   4        3.36        3.27      6.80 o 
   2 -10   4       57.66       48.61      9.03 o 
  -5  -9   4        5.11        1.46      6.02 o 
  -4  -9   4       27.69       24.78      6.37 o 
  -3  -9   4      101.47       90.93      7.66 o 
  -2  -9   4      363.98      355.03     11.61 o 
  -1  -9   4      175.88      189.86      8.86 o 
   0  -9   4       75.05       80.77      8.86 o 
   1  -9   4       52.86       43.79      7.23 o 
   2  -9   4        0.62        6.62      6.37 o 
   3  -9   4        6.10       10.15      6.62 o 
   4  -9   4       34.19       31.40      8.34 o 
  -6  -8   4      179.59      182.12      9.89 o 
  -5  -8   4      156.24      152.27      8.86 o 
  -4  -8   4        6.51        4.56      5.51 o 
  -3  -8   4      212.62      217.22      8.60 o 
  -2  -8   4      501.36      482.10     12.13 o 
  -1  -8   4      278.76      295.59      9.38 o 
   0  -8   4      139.21      147.00      5.47 o 
   1  -8   4       75.37       72.09      6.80 o 
   2  -8   4       43.08       44.91      6.88 o 
   3  -8   4        2.58       -0.77      5.94 o 
   4  -8   4        4.34        8.86      6.45 o 
   5  -8   4       34.84       29.85      7.66 o 
  -7  -7   4      144.07      167.67      9.46 o 
  -6  -7   4      161.14      155.28      8.69 o 
  -5  -7   4      107.51      117.69      7.57 o 
  -4  -7   4       14.53       13.42      4.90 o 
  -3  -7   4      446.02      469.71     10.93 o 
  -2  -7   4      767.89      765.90     13.08 o 
  -1  -7   4       17.87       20.47      5.25 o 
   0  -7   4      230.83      225.92      5.78 o 
   1  -7   4      243.60      254.30      8.86 o 
   2  -7   4      505.41      496.55     11.70 o 
   3  -7   4       54.87       63.32      6.97 o 
   4  -7   4        1.07        0.69      6.45 o 
   5  -7   4       77.09       72.35      8.34 o 
   6  -7   4      118.72      120.52      9.81 o 
  -8  -6   4       45.93       60.65      7.48 o 
  -7  -6   4       65.80       64.35      6.97 o 
  -6  -6   4      451.12      456.37     11.79 o 
  -5  -6   4       10.60        6.80      4.90 o 
  -4  -6   4        0.19        1.12      4.22 o 
  -3  -6   4       17.69       18.50      4.56 o 
  -2  -6   4     1027.98     1011.85     13.51 o 
  -1  -6   4      648.68      582.15     10.58 o 
   0  -6   4        1.81        3.05      3.04 o 
   1  -6   4        0.41        3.27      4.39 o 
   2  -6   4      617.92      602.19     11.53 o 
   3  -6   4     1175.01     1180.21     16.95 o 
   4  -6   4        3.41       11.53      6.28 o 
   5  -6   4       12.28        8.26      6.45 o 
   6  -6   4        8.25        4.73      6.54 o 
   7  -6   4       98.91       92.91      9.29 o 
  -8  -5   4       32.24       36.22      6.88 o 
  -7  -5   4        0.07        0.95      5.42 o 
  -6  -5   4      328.42      300.06      9.46 o 
  -5  -5   4      214.40      208.87      7.40 o 
  -4  -5   4        0.37        2.41      3.87 o 
  -3  -5   4        1.58        1.63      3.61 o 
  -2  -5   4     2112.50     2164.19     17.46 o 
  -1  -5   4     1397.51     1393.81     14.02 o 
   0  -5   4       46.66       46.34      2.86 o 
   1  -5   4       22.79       19.79      3.61 o 
   2  -5   4      291.20      283.63      7.57 o 
   3  -5   4     1165.66     1177.02     15.14 o 
   4  -5   4       14.56       13.59      5.42 o 
   5  -5   4      176.22      184.70      8.69 o 
   6  -5   4        4.89        9.12      5.76 o 
   7  -5   4       52.30       53.94      7.66 o 
   8  -5   4       61.48       55.75      8.86 o 
  -8  -4   4        5.06        5.94      5.51 o 
  -7  -4   4       29.88       26.50      5.85 o 
  -6  -4   4       59.77       56.09      5.85 o 
  -5  -4   4      705.77      707.57     11.61 o 
  -4  -4   4      368.32      343.51      7.83 o 
  -3  -4   4        9.80       10.75      3.44 o 
  -2  -4   4        2.88        5.33      2.92 o 
  -1  -4   4     2368.33     2346.82     16.17 o 
   0  -4   4     1280.92     1323.41     14.11 o 
   1  -4   4       44.73       58.41      3.79 o 
   2  -4   4      354.36      363.47      7.40 o 
   3  -4   4      775.16      814.94     11.79 o 
   4  -4   4      291.30      286.81      8.43 o 
   5  -4   4       41.30       49.72      6.02 o 
   6  -4   4      167.36      174.98      8.26 o 
   7  -4   4       24.69       21.42      6.54 o 
   8  -4   4       13.32       14.19      7.05 o 
  -8  -3   4       10.09       12.90      5.76 o 
  -7  -3   4       61.69       59.27      6.37 o 
  -6  -3   4       87.56       86.29      6.28 o 
  -5  -3   4      527.52      525.28      9.89 o 
  -4  -3   4      837.37      829.13     10.84 o 
  -3  -3   4      422.84      424.89      7.40 o 
  -2  -3   4      515.83      563.31      7.83 o 
  -1  -3   4     1924.86     2147.67     13.85 o 
   0  -3   4     6561.02     6539.99     16.82 o 
   1  -3   4      205.02      220.75      5.08 o 
   2  -3   4       13.13       22.97      2.92 o 
   3  -3   4      750.35      749.21     10.41 o 
   4  -3   4      333.17      326.30      8.00 o 
   5  -3   4        3.31        3.44      4.47 o 
   6  -3   4       63.42       59.27      6.54 o 
   7  -3   4       84.49       86.63      7.66 o 
   8  -3   4        3.60        0.95      6.11 o 
   9  -3   4        4.78        1.12      7.05 o 
  -9  -2   4        0.70       -0.77      5.94 o 
  -8  -2   4      142.82      159.06      8.34 o 
  -7  -2   4       11.13        8.34      5.42 o 
  -6  -2   4      311.56      315.03      8.86 o 
  -5  -2   4      267.09      270.56      7.31 o 
  -4  -2   4      477.85      502.74      8.34 o 
  -3  -2   4      888.81      868.96      9.89 o 
  -2  -2   4      863.39      833.95      8.69 o 
  -1  -2   4     3298.84     3523.59     16.26 o 
   0  -2   4     2181.76     2316.98      9.09 o 
   1  -2   4       28.30       33.81      2.58 o 
   2  -2   4     1254.79     1279.05     10.84 o 
   3  -2   4      394.83      374.56      6.97 o 
   4  -2   4      370.10      369.92      7.74 o 
   5  -2   4       42.89       47.49      4.99 o 
   6  -2   4      243.32      246.12      9.03 o 
   7  -2   4      471.81      487.60     12.30 o 
   8  -2   4      138.90      134.12      8.60 o 
   9  -2   4        0.29        5.85      6.62 o 
  -9  -1   4        0.52       -3.27      5.94 o 
  -8  -1   4      194.15      220.32      9.46 o 
  -7  -1   4      531.55      556.25     12.22 o 
  -6  -1   4       58.97       58.41      5.42 o 
  -5  -1   4      656.67      664.30     10.58 o 
  -4  -1   4     1328.22     1327.40     12.82 o 
  -3  -1   4     1284.94     1272.86     11.36 o 
  -2  -1   4       26.16       26.67      2.58 o 
  -1  -1   4     2797.64     2723.97     13.42 o 
   0  -1   4      339.04      415.84      5.85 o 
   1  -1   4        2.01        4.90      1.81 o 
   2  -1   4       45.94       56.86      2.75 o 
   3  -1   4      794.03      718.84      8.69 o 
   4  -1   4      607.70      609.16      9.55 o 
   5  -1   4       26.79       26.93      4.47 o 
   6  -1   4        5.93       10.50      4.99 o 
   7  -1   4       40.23       39.06      6.02 o 
   8  -1   4      323.30      314.69     10.67 o 
   9  -1   4       50.80       51.36      7.66 o 
  -9   0   4       46.09       47.66      7.57 o 
  -8   0   4       23.38       23.31      6.37 o 
  -7   0   4      294.98      309.53      9.98 o 
  -6   0   4       31.67       39.66      5.16 o 
  -5   0   4      521.50      517.45      9.55 o 
  -4   0   4      789.40      816.48     10.32 o 
  -3   0   4      817.00      812.10      9.20 o 
  -2   0   4       28.12       20.39      2.49 o 
  -1   0   4      763.12      751.79      7.05 o 
   0   0   4     6198.39     5647.59     31.83 o 
   1   0   4      117.66      131.28      3.18 o 
   2   0   4        4.82        2.32      1.89 o 
   3   0   4     1653.48     1822.75     12.65 o 
   4   0   4     4892.64     4769.09     24.35 o 
   5   0   4      166.07      155.62      5.76 o 
   6   0   4       43.63       40.26      4.73 o 
   7   0   4        0.90        0.95      4.73 o 
   8   0   4      240.79      250.77      9.55 o 
   9   0   4      264.02      275.80     10.58 o 
  -8   1   4      150.86      146.50      9.38 o 
  -7   1   4       68.92       68.31      6.54 o 
  -6   1   4      178.07      192.62      7.57 o 
  -5   1   4        0.81       -0.17      3.53 o 
  -4   1   4      125.56      116.83      4.99 o 
  -3   1   4      517.89      540.94      8.00 o 
  -2   1   4       87.19       96.01      3.53 o 
  -1   1   4      302.58      285.87      4.73 o 
   0   1   4      348.29      350.88      3.44 o 
   1   1   4     2219.57     2096.74     11.18 o 
   2   1   4      728.35      626.36      6.62 o 
   3   1   4      567.78      586.62      7.05 o 
   4   1   4      884.75      917.22     10.15 o 
   5   1   4     1315.01     1187.09     12.39 o 
   6   1   4       42.73       39.74      4.30 o 
   7   1   4      188.53      196.49      7.48 o 
   8   1   4      350.34      323.29     10.07 o 
   9   1   4      229.40      212.75      9.72 o 
  10   1   4       13.92       11.96      6.45 o 
  -8   2   4      151.89      149.86      9.64 o 
  -7   2   4      196.65      184.61      8.95 o 
  -6   2   4       26.86       21.94      5.16 o 
  -5   2   4       20.64       23.92      4.47 o 
  -4   2   4       89.73       80.01      4.73 o 
  -3   2   4      363.14      350.56      7.05 o 
  -2   2   4       20.77       23.74      2.92 o 
  -1   2   4      770.21      712.13      7.91 o 
   0   2   4       63.22       48.77      2.04 o 
   1   2   4      748.84      738.97      7.57 o 
   2   2   4      476.06      443.30      6.28 o 
   3   2   4     1896.71     1906.02     14.19 o 
   4   2   4      405.51      456.80      7.48 o 
   5   2   4     1480.97     1432.44     13.33 o 
   6   2   4      559.06      545.76      9.64 o 
   7   2   4      320.86      322.34      8.77 o 
   8   2   4      348.43      326.56      9.89 o 
   9   2   4       57.49       75.36      6.62 o 
  10   2   4       49.02       53.08      7.31 o 
  -8   3   4        8.73        8.26      6.54 o 
  -7   3   4      267.74      288.71     10.75 o 
  -6   3   4      192.00      176.27      8.17 o 
  -5   3   4      145.06      165.52      6.97 o 
  -4   3   4        2.04        1.55      3.79 o 
  -3   3   4      108.38      108.05      4.99 o 
  -2   3   4     2203.64     2191.63     16.35 o 
  -1   3   4      380.48      428.16      7.14 o 
   0   3   4     2919.28     2963.17     15.70 o 
   1   3   4      383.62      461.36      6.88 o 
   2   3   4      603.07      578.62      7.91 o 
   3   3   4       70.64       82.16      4.22 o 
   4   3   4     1275.16     1242.92     12.65 o 
   5   3   4      436.66      432.29      8.26 o 
   6   3   4       30.99       33.81      4.22 o 
   7   3   4      157.42      147.11      6.71 o 
   8   3   4      344.19      354.00     10.24 o 
   9   3   4      103.61      113.38      7.57 o 
  10   3   4       22.46       19.44      6.80 o 
  -7   4   4      103.03       87.40      8.52 o 
  -6   4   4      498.75      540.68     13.42 o 
  -5   4   4        2.12        1.20      4.99 o 
  -4   4   4       85.77       79.49      5.94 o 
  -3   4   4      164.98      167.93      6.62 o 
  -2   4   4     7086.12     6787.38     31.31 o 
  -1   4   4     1713.45     1791.43     15.48 o 
   0   4   4     1333.52     1222.22      8.73 o 
   1   4   4      803.03      856.49     10.24 o 
   2   4   4      729.24      771.92      9.98 o 
   3   4   4      681.86      663.53      9.81 o 
   4   4   4      470.73      437.45      8.34 o 
   5   4   4      521.38      504.03      9.38 o 
   6   4   4       78.12       77.68      4.99 o 
   7   4   4       16.66       14.11      4.65 o 
   8   4   4       84.03       97.38      6.88 o 
   9   4   4      229.00      219.54      9.72 o 
  -7   5   4        8.63        5.94      6.62 o 
  -6   5   4       48.36       43.87      7.31 o 
  -5   5   4       55.13       48.43      6.80 o 
  -4   5   4      135.51      131.02      7.57 o 
  -3   5   4      389.49      378.43      9.72 o 
  -2   5   4     1021.83     1066.74     14.19 o 
  -1   5   4      407.74      405.88      8.77 o 
   0   5   4      696.71      716.51      7.57 o 
   1   5   4      389.29      386.43      8.00 o 
   2   5   4     1263.09     1271.14     13.76 o 
   3   5   4      352.13      359.42      8.00 o 
   4   5   4      245.77      264.71      7.40 o 
   5   5   4      953.93      924.10     13.16 o 
   6   5   4      181.99      193.56      7.40 o 
   7   5   4        8.78       16.26      4.82 o 
   8   5   4        9.79        7.31      5.59 o 
   9   5   4      169.84      175.15      9.29 o 
  -6   6   4        8.94        8.43      6.45 o 
  -5   6   4       86.28       92.82      7.74 o 
  -4   6   4        0.80       -2.41      5.16 o 
  -3   6   4      657.59      666.63     13.16 o 
  -2   6   4      212.11      213.78      8.26 o 
  -1   6   4      146.69      155.97      7.05 o 
   0   6   4       99.48       92.78      4.14 o 
   1   6   4       44.09       45.94      4.56 o 
   2   6   4      170.56      163.28      6.71 o 
   3   6   4       68.15       69.68      5.16 o 
   4   6   4      152.76      142.29      6.80 o 
   5   6   4       36.44       38.97      5.08 o 
   6   6   4       79.61       78.54      6.02 o 
   7   6   4       23.23       29.16      5.68 o 
   8   6   4       23.47       28.22      6.37 o 
   9   6   4       78.31       76.13      8.09 o 
  -6   7   4       51.58       55.66      8.52 o 
  -5   7   4       30.19       22.63      7.14 o 
  -4   7   4       10.38       13.76      5.42 o 
  -3   7   4      108.72      101.25      7.66 o 
  -2   7   4      571.66      563.82     12.73 o 
  -1   7   4       63.26       55.57      6.11 o 
   0   7   4        1.10        2.68      3.16 o 
   1   7   4        7.27       12.04      4.56 o 
   2   7   4       42.08       59.19      5.33 o 
   3   7   4      236.01      220.66      8.17 o 
   4   7   4       60.85       69.08      6.11 o 
   5   7   4      182.86      181.43      8.52 o 
   6   7   4       34.66       27.18      5.94 o 
   7   7   4      311.09      297.57     10.93 o 
   8   7   4        6.83        6.02      6.28 o 
  -5   8   4       19.46       17.38      6.88 o 
  -4   8   4       16.98       14.19      6.19 o 
  -3   8   4        8.15       12.82      5.85 o 
  -2   8   4       92.07       92.22      7.83 o 
  -1   8   4      261.38      266.25     10.15 o 
   0   8   4       11.45        9.21      3.74 o 
   1   8   4       24.21       28.82      5.85 o 
   2   8   4       41.08       49.64      5.94 o 
   3   8   4      457.77      465.58     11.70 o 
   4   8   4       28.79       24.35      5.76 o 
   5   8   4      284.12      278.90     10.41 o 
   6   8   4      186.75      177.99      9.29 o 
   7   8   4      172.14      162.59      9.38 o 
   8   8   4       45.09       48.35      7.57 o 
  -4   9   4        0.84        5.76      6.54 o 
  -3   9   4       10.12       10.58      6.62 o 
  -2   9   4        0.34       -4.22      6.45 o 
  -1   9   4      204.67      218.17     10.67 o 
   0   9   4      322.92      314.23      8.43 o 
   1   9   4        2.61        3.18      5.85 o 
   2   9   4       37.07       40.26      6.62 o 
   3   9   4      323.31      321.74     11.01 o 
   4   9   4      361.79      395.98     12.30 o 
   5   9   4       27.26       28.99      6.62 o 
   6   9   4      139.02      146.93      9.29 o 
   7   9   4       36.22       41.03      7.48 o 
  -2  10   4        2.74        0.09      6.97 o 
  -1  10   4       39.20       43.44      7.91 o 
   0  10   4      137.71      122.50      9.12 o 
   1  10   4        0.41       -6.45      6.54 o 
   2  10   4      156.99      165.52      9.89 o 
   3  10   4       67.83       73.90      8.26 o 
   4  10   4      111.90      119.41      8.86 o 
   5  10   4        0.68        0.43      6.54 o 
   6  10   4      102.23      115.45      9.12 o 
   0  11   4       14.50        8.18      5.28 o 
   1  11   4       56.35       61.94      8.43 o 
   2  11   4       63.70       63.49      9.29 o 
   3  11   4      165.71      174.46     10.67 o 
   4  11   4       13.49        3.53      7.40 o 
  -3 -10   5        8.27        3.53      6.71 o 
  -2 -10   5      200.50      182.38     11.01 o 
  -1 -10   5      298.87      317.35     12.65 o 
   0 -10   5        0.35       -0.82      4.88 o 
   1 -10   5       81.70       70.80      8.69 o 
  -5  -9   5      161.71      151.92     10.07 o 
  -4  -9   5       17.29       13.33      6.71 o 
  -3  -9   5       61.17       44.39      6.88 o 
  -2  -9   5      185.66      160.87      9.64 o 
  -1  -9   5      102.64      108.91      8.52 o 
   0  -9   5        9.99       16.65      4.65 o 
   1  -9   5       97.27       94.03      8.09 o 
   2  -9   5      128.64      121.47      9.20 o 
   3  -9   5       56.64       55.75      7.74 o 
  -6  -8   5       73.77       63.14      8.00 o 
  -5  -8   5      123.77      118.55      8.43 o 
  -4  -8   5      102.88       88.18      7.48 o 
  -3  -8   5       15.38       14.62      6.02 o 
  -2  -8   5      321.63      298.34     10.32 o 
  -1  -8   5       67.66       73.30      6.88 o 
   0  -8   5      124.75      127.83      5.44 o 
   1  -8   5      125.21      131.19      8.09 o 
   2  -8   5      338.63      323.20     11.10 o 
   3  -8   5       86.72       75.36      7.83 o 
   4  -8   5        0.17       -0.34      6.37 o 
   5  -8   5       17.64       14.19      7.23 o 
  -7  -7   5        1.22        1.38      6.45 o 
  -6  -7   5      144.25      153.21      8.60 o 
  -5  -7   5      137.63      138.50      8.00 o 
  -4  -7   5       69.52       71.23      6.71 o 
  -3  -7   5        1.70        3.36      4.99 o 
  -2  -7   5      259.49      270.81      9.12 o 
  -1  -7   5      120.91      114.42      6.97 o 
   0  -7   5      197.65      187.36      5.66 o 
   1  -7   5        4.46        1.55      5.25 o 
   2  -7   5       52.45       51.53      6.19 o 
   3  -7   5      458.93      439.00     12.13 o 
   4  -7   5       10.01       15.14      6.11 o 
   5  -7   5       10.14       14.97      7.05 o 
   6  -7   5        4.05        7.14      6.97 o 
  -7  -6   5       92.99       88.44      7.83 o 
  -6  -6   5       58.22       58.15      6.88 o 
  -5  -6   5      635.11      649.08     13.25 o 
  -4  -6   5        1.27        2.15      4.73 o 
  -3  -6   5       26.26       18.41      4.99 o 
  -2  -6   5        0.79        1.89      4.39 o 
  -1  -6   5     1084.90     1091.77     14.37 o 
   0  -6   5      247.19      237.90      5.47 o 
   1  -6   5      309.51      316.84      8.52 o 
   2  -6   5        0.37        2.32      4.65 o 
   3  -6   5      633.33      599.18     12.82 o 
   4  -6   5     1123.96     1115.09     17.98 o 
   5  -6   5       27.35       24.09      6.97 o 
   6  -6   5        1.01        0.09      6.45 o 
   7  -6   5       60.68       56.52      8.34 o 
  -8  -5   5       48.38       43.79      7.40 o 
  -7  -5   5       39.74       41.47      6.80 o 
  -6  -5   5        6.78        9.29      5.33 o 
  -5  -5   5      280.19      260.23      8.86 o 
  -4  -5   5        2.35        3.53      4.30 o 
  -3  -5   5      222.01      206.04      6.88 o 
  -2  -5   5        5.41        8.43      4.04 o 
  -1  -5   5     1063.09     1116.20     13.25 o 
   0  -5   5     1986.50     1945.81     14.37 o 
   1  -5   5       15.59       13.51      3.87 o 
   2  -5   5      219.39      227.11      7.31 o 
   3  -5   5      649.35      639.87     12.04 o 
   4  -5   5     2023.46     2008.82     21.85 o 
   5  -5   5      436.90      445.88     12.13 o 
   6  -5   5       36.54       26.24      6.54 o 
   7  -5   5       96.98       92.39      8.43 o 
  -8  -4   5      210.05      200.36      9.98 o 
  -7  -4   5       46.50       39.74      6.54 o 
  -6  -4   5        6.84        8.43      4.73 o 
  -5  -4   5      305.96      325.61      8.77 o 
  -4  -4   5       53.01       59.62      4.73 o 
  -3  -4   5      186.38      181.60      6.19 o 
  -2  -4   5        1.92        1.46      3.36 o 
  -1  -4   5        2.59       19.10      3.44 o 
   0  -4   5      622.22      617.48      7.05 o 
   1  -4   5      151.54      146.76      5.16 o 
   2  -4   5       25.57       32.35      3.96 o 
   3  -4   5      698.30      702.50     11.27 o 
   4  -4   5      723.98      724.44     12.73 o 
   5  -4   5      473.02      486.40     11.70 o 
   6  -4   5        3.62        6.45      5.94 o 
   7  -4   5      299.65      307.81     11.27 o 
   8  -4   5       96.74       96.18      9.38 o 
  -8  -3   5      235.90      254.38     10.15 o 
  -7  -3   5      180.21      189.35      8.69 o 
  -6  -3   5        0.43        1.72      4.73 o 
  -5  -3   5        0.52        0.34      4.22 o 
  -4  -3   5      295.86      308.58      7.57 o 
  -3  -3   5     1086.62     1061.32     11.87 o 
  -2  -3   5      240.82      235.63      5.76 o 
  -1  -3   5      483.06      469.62      7.48 o 
   0  -3   5      686.66      735.54      7.40 o 
   1  -3   5      936.16      937.35     10.24 o 
   2  -3   5      211.05      219.89      6.02 o 
   3  -3   5      151.85      168.87      5.94 o 
   4  -3   5     1004.40     1018.39     13.42 o 
   5  -3   5       79.08       75.45      6.02 o 
   6  -3   5      163.79      150.03      8.17 o 
   7  -3   5       19.61       18.75      6.28 o 
   8  -3   5      235.15      214.55     10.93 o 
  -8  -2   5       20.94       18.50      6.37 o 
  -7  -2   5      338.75      350.56     10.50 o 
  -6  -2   5        7.04        9.55      4.73 o 
  -5  -2   5      299.34      292.32      7.83 o 
  -4  -2   5      338.95      352.97      7.74 o 
  -3  -2   5      965.55      962.64     11.01 o 
  -2  -2   5      389.90      394.87      6.80 o 
  -1  -2   5     1542.26     1588.49     12.13 o 
   0  -2   5     1309.69     1355.22     13.94 o 
   1  -2   5       70.65       72.95      3.36 o 
   2  -2   5      103.87      101.25      3.96 o 
   3  -2   5       55.64       65.81      4.04 o 
   4  -2   5     1343.76     1296.95     14.37 o 
   5  -2   5        2.33        4.22      3.96 o 
   6  -2   5      280.01      278.99      9.46 o 
   7  -2   5       46.63       53.68      6.80 o 
   8  -2   5      226.28      251.20     10.41 o 
   9  -2   5      193.87      193.99     10.84 o 
  -8  -1   5       29.88       34.32      6.80 o 
  -7  -1   5      431.89      460.25     12.22 o 
  -6  -1   5      240.92      237.26      8.34 o 
  -5  -1   5      270.55      269.01      7.74 o 
  -4  -1   5      656.25      677.38      9.98 o 
  -3  -1   5     2216.81     2253.91     16.17 o 
  -2  -1   5     1558.15     1531.37     12.22 o 
  -1  -1   5       45.22       51.36      3.10 o 
   0  -1   5     2110.01     2012.97      8.82 o 
   1  -1   5      500.02      546.96      6.71 o 
   2  -1   5       75.29       79.32      3.44 o 
   3  -1   5       18.83       32.43      2.92 o 
   4  -1   5      319.57      277.95      6.88 o 
   5  -1   5     1061.12     1018.48     13.59 o 
   6  -1   5       28.07       30.80      5.76 o 
   7  -1   5       71.82       73.47      6.62 o 
   8  -1   5       30.98       31.83      6.28 o 
   9  -1   5      456.71      464.03     13.94 o 
  -8   0   5       64.56       64.00      7.74 o 
  -7   0   5      100.82       94.54      7.57 o 
  -6   0   5      163.08      177.22      7.48 o 
  -5   0   5       22.30       17.55      4.39 o 
  -4   0   5      326.91      317.87      7.40 o 
  -3   0   5     1024.54     1037.75     11.18 o 
  -2   0   5      268.48      266.25      5.68 o 
  -1   0   5      150.32      178.68      4.39 o 
   0   0   5      134.35      131.82      2.58 o 
   1   0   5     2032.89     1965.55     11.87 o 
   2   0   5      671.21      694.93      7.57 o 
   3   0   5       60.59       70.89      3.44 o 
   4   0   5       23.43       20.56      3.27 o 
   5   0   5     1829.62     1821.71     17.64 o 
   6   0   5     1143.94     1112.33     15.23 o 
   7   0   5        1.90       10.41      5.16 o 
   8   0   5       69.45       68.22      6.37 o 
   9   0   5      240.99      234.94     10.41 o 
  -8   1   5       48.69       65.81      7.57 o 
  -7   1   5      356.80      366.13     11.44 o 
  -6   1   5       42.53       38.20      5.59 o 
  -5   1   5        7.43        6.54      3.70 o 
  -4   1   5       67.55       60.99      4.30 o 
  -3   1   5      286.01      283.72      6.62 o 
  -2   1   5      871.45      879.28      9.72 o 
  -1   1   5       70.24       57.38      3.18 o 
   0   1   5      275.01      249.69      3.38 o 
   1   1   5      470.42      428.67      5.94 o 
   2   1   5     2628.19     2448.51     13.85 o 
   3   1   5      299.80      379.64      6.19 o 
   4   1   5        6.48        2.67      3.01 o 
   5   1   5      239.72      247.76      7.05 o 
   6   1   5      810.21      801.09     12.04 o 
   7   1   5      249.22      261.69      8.26 o 
   8   1   5       72.63       74.33      6.54 o 
   9   1   5      186.25      172.91      9.03 o 
  -8   2   5        0.04       -2.06      6.02 o 
  -7   2   5      193.82      231.07      9.89 o 
  -6   2   5      127.28      134.12      8.00 o 
  -5   2   5       52.57       43.79      5.25 o 
  -4   2   5       80.89       76.22      4.65 o 
  -3   2   5      211.65      217.91      6.11 o 
  -2   2   5     2050.29     1915.83     14.88 o 
  -1   2   5       12.48       15.74      2.92 o 
   0   2   5      620.95      606.00      5.38 o 
   1   2   5        3.29        6.54      2.49 o 
   2   2   5     3712.73     3526.51     17.89 o 
   3   2   5     1119.11     1133.15     11.27 o 
   4   2   5      690.19      695.96     10.15 o 
   5   2   5      122.46      115.79      5.08 o 
   6   2   5      645.28      619.22     10.58 o 
   7   2   5      608.97      611.40     11.44 o 
   8   2   5        2.70       10.24      5.08 o 
   9   2   5      208.19      205.43      9.03 o 
  -7   3   5        0.89       -0.52      5.85 o 
  -6   3   5      129.02      121.21      8.34 o 
  -5   3   5        9.36        6.02      4.99 o 
  -4   3   5       69.37       68.13      5.33 o 
  -3   3   5        5.45        1.55      3.36 o 
  -2   3   5      799.51      794.12     10.75 o 
  -1   3   5       24.66       27.70      3.87 o 
   0   3   5     1989.61     1948.46     10.25 o 
   1   3   5      528.76      548.34      8.00 o 
   2   3   5     1277.06     1341.68     12.30 o 
   3   3   5     1966.80     1974.24     16.09 o 
   4   3   5      383.90      391.51      8.26 o 
   5   3   5     1150.21     1148.55     13.68 o 
   6   3   5      142.43      152.87      6.28 o 
   7   3   5       38.61       53.85      5.33 o 
   8   3   5        0.34        3.79      4.90 o 
   9   3   5      124.17      143.41      8.34 o 
  -7   4   5        0.10       -1.63      6.11 o 
  -6   4   5       60.10       68.48      6.97 o 
  -5   4   5      474.41      483.22     12.04 o 
  -4   4   5       26.72       26.24      5.16 o 
  -3   4   5      228.34      214.21      7.23 o 
  -2   4   5      393.55      423.77      9.20 o 
  -1   4   5     4078.30     4045.95     24.09 o 
   0   4   5       96.24      113.52      6.58 o 
   1   4   5      585.04      585.59      9.12 o 
   2   4   5     1158.06     1168.42     12.90 o 
   3   4   5     2155.68     2224.92     18.07 o 
   4   4   5      347.11      351.77      8.34 o 
   5   4   5      234.59      244.40      7.48 o 
   6   4   5      122.77      131.54      6.28 o 
   7   4   5        2.72        5.76      4.65 o 
   8   4   5        0.89        5.68      4.99 o 
   9   4   5       50.04       46.02      6.45 o 
  -7   5   5        5.84        8.95      6.45 o 
  -6   5   5       15.41       13.25      6.28 o 
  -5   5   5       53.28       44.73      6.71 o 
  -4   5   5       61.55       59.87      6.19 o 
  -3   5   5      497.20      489.41     11.44 o 
  -2   5   5      645.08      600.38     11.61 o 
  -1   5   5      337.24      460.25      9.46 o 
   0   5   5      256.17      255.29      6.11 o 
   1   5   5       50.97       54.89      4.56 o 
   2   5   5      564.26      595.05     10.15 o 
   3   5   5      968.23      967.20     13.16 o 
   4   5   5       64.27       63.14      4.99 o 
   5   5   5      138.29      145.39      6.54 o 
   6   5   5        4.75       10.67      4.73 o 
   7   5   5      521.33      519.35     12.39 o 
   8   5   5       41.95       27.01      5.94 o 
   9   5   5       32.83       32.52      6.37 o 
  -6   6   5       13.91        9.64      7.23 o 
  -5   6   5       22.12       13.16      6.19 o 
  -4   6   5       31.25       36.05      5.94 o 
  -3   6   5       63.95       52.82      6.71 o 
  -2   6   5     1160.60     1111.30     16.60 o 
  -1   6   5      183.57      194.08      7.57 o 
   0   6   5       31.14       34.85      3.57 o 
   1   6   5       44.66       52.39      5.08 o 
   2   6   5      388.78      414.74      9.38 o 
   3   6   5      770.08      741.21     12.56 o 
   4   6   5       45.94       54.03      5.33 o 
   5   6   5       61.05       66.07      6.02 o 
   6   6   5       85.19       95.32      6.71 o 
   7   6   5      449.32      432.03     11.87 o 
   8   6   5      104.50       92.05      7.66 o 
   9   6   5       41.25       38.45      7.83 o 
  -5   7   5       23.11       17.98      7.14 o 
  -4   7   5        7.30        8.26      5.94 o 
  -3   7   5       70.39       52.56      7.14 o 
  -2   7   5       59.06       59.10      6.97 o 
  -1   7   5      441.14      456.12     11.70 o 
   0   7   5       66.98       62.37      4.38 o 
   1   7   5        2.15        2.49      4.90 o 
   2   7   5       11.92        7.31      4.73 o 
   3   7   5      494.34      504.98     11.36 o 
   4   7   5      344.26      359.25     10.15 o 
   5   7   5        1.99        9.72      5.51 o 
   6   7   5        1.75        1.12      5.33 o 
   7   7   5      117.76      119.75      8.00 o 
   8   7   5      308.36      319.16     12.04 o 
  -4   8   5       11.59        7.23      6.71 o 
  -3   8   5        0.38        2.49      5.51 o 
  -2   8   5        1.17        2.49      5.51 o 
  -1   8   5      124.31      125.60      8.43 o 
   0   8   5      189.09      191.81      6.48 o 
   1   8   5      318.43      316.75     10.50 o 
   2   8   5       64.37       64.26      6.62 o 
   3   8   5       38.11       31.74      6.02 o 
   4   8   5      582.86      611.74     13.85 o 
   5   8   5        1.92        4.30      6.11 o 
   6   8   5      289.75      274.43     11.01 o 
   7   8   5       63.60       56.95      7.48 o 
   8   8   5      165.86      153.04     10.58 o 
  -3   9   5       20.84       18.32      6.45 o 
  -2   9   5        0.02        1.63      6.45 o 
  -1   9   5        9.33        4.04      6.11 o 
   0   9   5      170.98      172.36     13.64 o 
   1   9   5       97.73      120.44      8.17 o 
   2   9   5       79.53       86.63      7.83 o 
   3   9   5       37.04       31.83      6.71 o 
   4   9   5      387.50      400.11     12.73 o 
   5   9   5      420.55      404.93     13.42 o 
   6   9   5       48.31       50.15      8.26 o 
   7   9   5      120.71      111.49      9.64 o 
  -2  10   5        6.74       11.70      7.66 o 
  -1  10   5       29.50       25.29      7.83 o 
   0  10   5       11.36        9.98      4.81 o 
   1  10   5       86.71       81.30      8.60 o 
   2  10   5        2.60        3.61      6.71 o 
   3  10   5      193.87      217.65     11.01 o 
   4  10   5       37.44       38.80      8.09 o 
   5  10   5       43.28       43.27      8.00 o 
   1  11   5       18.50       14.80      7.66 o 
   2  11   5       47.50       52.82      8.52 o 
   3  11   5       40.09       33.81      8.52 o 
  -4  -9   6      195.35      182.38     10.50 o 
  -3  -9   6       73.44       84.31      8.34 o 
  -2  -9   6       41.75       41.12      7.48 o 
  -1  -9   6      108.11       99.96      8.43 o 
   0  -9   6       70.23       67.10      5.56 o 
   1  -9   6       33.58       38.71      7.23 o 
   2  -9   6       98.75       95.49      9.03 o 
   3  -9   6      106.08      102.89      9.64 o 
  -5  -8   6      118.49      112.95      8.69 o 
  -4  -8   6      143.70      144.87      8.77 o 
  -3  -8   6      128.87      133.34      8.43 o 
  -2  -8   6        6.16        7.83      5.76 o 
  -1  -8   6      371.57      368.11     11.36 o 
   0  -8   6       66.12       74.21      5.12 o 
   1  -8   6        4.95        6.54      5.68 o 
   2  -8   6       18.78       13.16      6.62 o 
   3  -8   6      191.10      185.22     10.15 o 
   4  -8   6      102.57       97.64      8.86 o 
  -6  -7   6        0.20       -2.58      6.37 o 
  -5  -7   6      131.02      169.39      8.34 o 
  -4  -7   6      156.06      153.82      8.34 o 
  -3  -7   6      300.92      304.02     10.07 o 
  -2  -7   6       85.23       85.17      6.88 o 
  -1  -7   6       29.62       36.39      5.85 o 
   0  -7   6      179.68      174.81      7.53 o 
   1  -7   6        0.59        2.75      5.42 o 
   2  -7   6       16.07       18.93      6.02 o 
   3  -7   6       96.84       85.43      7.57 o 
   4  -7   6      171.01      183.07      9.64 o 
   5  -7   6        3.55       10.50      6.97 o 
  -7  -6   6       68.21       71.14      8.00 o 
  -6  -6   6       74.90       78.71      7.40 o 
  -5  -6   6        0.38       -0.69      5.25 o 
  -4  -6   6      346.59      386.26     10.32 o 
  -3  -6   6      547.78      542.83     11.61 o 
  -2  -6   6      277.51      260.06      8.86 o 
  -1  -6   6       16.54       11.53      4.82 o 
   0  -6   6       35.51       44.41      3.85 o 
   1  -6   6       60.62       47.75      5.33 o 
   2  -6   6       35.04       40.43      5.51 o 
   3  -6   6       28.99       24.35      5.59 o 
   4  -6   6      171.42      171.28      8.52 o 
   5  -6   6       83.82       93.94      8.00 o 
   6  -6   6       44.63       49.55      7.74 o 
  -7  -5   6      135.63      152.18      9.29 o 
  -6  -5   6        7.72        6.62      5.85 o 
  -5  -5   6        7.06        4.39      4.99 o 
  -4  -5   6      508.72      541.03     11.53 o 
  -3  -5   6      886.50      859.41     13.42 o 
  -2  -5   6       14.50        9.89      4.47 o 
  -1  -5   6      226.01      204.14      7.14 o 
   0  -5   6      660.29      666.49      7.94 o 
   1  -5   6      559.79      576.98     10.50 o 
   2  -5   6      144.57      139.88      6.62 o 
   3  -5   6      144.76      154.25      7.48 o 
   4  -5   6      451.49      424.46     11.53 o 
   5  -5   6      457.26      467.39     12.56 o 
   6  -5   6       47.34       44.91      7.23 o 
   7  -5   6       61.47       74.50      8.69 o 
  -7  -4   6      378.05      401.40     12.13 o 
  -6  -4   6       10.85       11.18      5.42 o 
  -5  -4   6       38.66       33.29      5.08 o 
  -4  -4   6       32.99       30.11      4.65 o 
  -3  -4   6      990.97      975.64     13.16 o 
  -2  -4   6      446.43      433.15      8.77 o 
  -1  -4   6      194.98      192.70      6.37 o 
   0  -4   6        1.49        2.41      2.55 o 
   1  -4   6      390.70      390.56      8.09 o 
   2  -4   6     1030.42      992.15     12.90 o 
   3  -4   6       35.91       42.07      5.16 o 
   4  -4   6      674.27      720.65     12.99 o 
   5  -4   6       15.27       13.33      5.68 o 
   6  -4   6      105.97      101.51      8.00 o 
   7  -4   6       18.24       17.38      6.97 o 
   8  -4   6      210.63      200.62     11.53 o 
  -8  -3   6        6.66        2.06      6.54 o 
  -7  -3   6      207.73      213.78      9.55 o 
  -6  -3   6      227.71      221.95      8.52 o 
  -5  -3   6        0.04       -3.18      4.22 o 
  -4  -3   6       30.17       30.28      4.39 o 
  -3  -3   6      580.74      575.44      9.81 o 
  -2  -3   6     1726.88     1649.14     15.14 o 
  -1  -3   6      340.79      323.81      6.88 o 
   0  -3   6      538.75      508.70     11.91 o 
   1  -3   6      624.44      652.60      9.38 o 
   2  -3   6     1037.45     1101.41     12.39 o 
   3  -3   6       33.73       32.26      4.39 o 
   4  -3   6      520.91      505.67     10.41 o 
   5  -3   6      123.34      120.87      6.88 o 
   6  -3   6       15.81       11.96      5.94 o 
   7  -3   6       82.35       77.08      7.83 o 
   8  -3   6      101.97      104.52      9.46 o 
  -8  -2   6        0.50        1.55      6.11 o 
  -7  -2   6       11.16       14.62      5.76 o 
  -6  -2   6      239.83      257.22      9.12 o 
  -5  -2   6      316.75      309.61      8.69 o 
  -4  -2   6      177.76      178.94      6.28 o 
  -3  -2   6      200.82      198.12      6.19 o 
  -2  -2   6      261.25      258.94      6.28 o 
  -1  -2   6     1593.85     1620.67     13.42 o 
   0  -2   6       63.67       49.72      2.43 o 
   1  -2   6      891.39      882.81      9.89 o 
   2  -2   6     1357.49     1463.67     13.08 o 
   3  -2   6      107.41      116.91      5.08 o 
   4  -2   6      158.34      172.48      6.45 o 
   5  -2   6      202.11      214.55      7.57 o 
   6  -2   6       56.43       61.34      6.28 o 
   7  -2   6        0.24        2.41      5.85 o 
   8  -2   6       78.27       80.18      8.17 o 
   9  -2   6      189.07      161.47     11.36 o 
  -8  -1   6       67.16       78.97      8.00 o 
  -7  -1   6       71.82       58.93      7.05 o 
  -6  -1   6      204.23      182.29      8.26 o 
  -5  -1   6      198.72      207.41      7.57 o 
  -4  -1   6      129.45      140.31      5.94 o 
  -3  -1   6     1258.48     1213.24     13.08 o 
  -2  -1   6     1306.58     1381.00     12.82 o 
  -1  -1   6     1795.50     1891.65     13.85 o 
   0  -1   6      682.14      703.21     10.28 o 
   1  -1   6      546.78      525.28      7.40 o 
   2  -1   6      542.20      534.32      7.66 o 
   3  -1   6      294.25      294.04      6.54 o 
   4  -1   6       35.68       40.69      4.30 o 
   5  -1   6      217.55      210.16      7.31 o 
   6  -1   6      102.21      105.73      7.14 o 
   7  -1   6       11.35        6.97      5.42 o 
   8  -1   6       92.12      109.68      8.69 o 
   9  -1   6      109.00       94.72      9.20 o 
  -8   0   6        4.92        4.56      6.37 o 
  -7   0   6      225.19      256.36     10.32 o 
  -6   0   6       73.13       69.51      6.62 o 
  -5   0   6       73.26       63.75      5.59 o 
  -4   0   6       97.92      113.99      5.59 o 
  -3   0   6      340.29      326.90      7.40 o 
  -2   0   6     3727.93     3665.10     20.39 o 
  -1   0   6      676.26      728.65      8.77 o 
   0   0   6       26.43       27.35      2.04 o 
   1   0   6      285.03      306.34      5.68 o 
   2   0   6     2496.86     2417.62     14.97 o 
   3   0   6      107.24      109.25      4.39 o 
   4   0   6       65.85       69.51      4.30 o 
   5   0   6      277.27      289.65      7.91 o 
   6   0   6      987.26      996.11     15.31 o 
   7   0   6      265.81      275.29      9.46 o 
   8   0   6       45.71       51.79      6.88 o 
   9   0   6       86.96       93.86      8.09 o 
  -8   1   6      106.47      119.58      9.20 o 
  -7   1   6       44.45       40.60      6.97 o 
  -6   1   6      398.02      389.36     11.27 o 
  -5   1   6       86.40       78.03      5.85 o 
  -4   1   6      206.07      204.06      6.97 o 
  -3   1   6       21.64       13.94      3.70 o 
  -2   1   6     1350.46     1293.85     12.65 o 
  -1   1   6     1019.65     1064.16     10.84 o 
   0   1   6      506.38      476.02      5.02 o 
   1   1   6       29.43       28.13      2.75 o 
   2   1   6       56.40       55.75      3.53 o 
   3   1   6     1673.05     1583.76     12.82 o 
   4   1   6      205.66      194.42      5.33 o 
   5   1   6      118.68      105.99      5.68 o 
   6   1   6       26.79       27.18      5.08 o 
   7   1   6      355.44      360.54     10.07 o 
   8   1   6       41.99       48.26      6.62 o 
   9   1   6       79.46       83.96      7.74 o 
  -7   2   6       12.58       16.86      5.85 o 
  -6   2   6      283.64      322.52     10.41 o 
  -5   2   6      402.85      396.84     10.75 o 
  -4   2   6       28.37       29.85      4.47 o 
  -3   2   6       27.23       20.13      3.96 o 
  -2   2   6      452.39      446.22      8.34 o 
  -1   2   6     2450.00     2347.68     16.52 o 
   0   2   6      667.08      676.84      6.24 o 
   1   2   6      975.17      891.16      9.81 o 
   2   2   6      560.45      578.96      8.17 o 
   3   2   6     2867.17     2783.33     17.89 o 
   4   2   6      415.29      400.71      7.91 o 
   5   2   6      729.25      721.17     12.04 o 
   6   2   6       95.32       93.25      5.59 o 
   7   2   6      249.72      256.96      8.34 o 
   8   2   6      284.68      302.47      9.72 o 
   9   2   6       18.00       19.01      5.76 o 
  -7   3   6        3.91        9.03      6.45 o 
  -6   3   6        3.91        8.43      5.94 o 
  -5   3   6      156.83      175.75      8.00 o 
  -4   3   6       74.76       72.87      5.94 o 
  -3   3   6       23.78       17.29      4.04 o 
  -2   3   6       30.40       28.48      4.04 o 
  -1   3   6       73.49       73.21      4.47 o 
   0   3   6      155.43      144.74      3.65 o 
   1   3   6       94.31       90.24      4.39 o 
   2   3   6     2652.23     2648.35     18.15 o 
   3   3   6      342.34      358.91      7.66 o 
   4   3   6      414.27      390.74      8.77 o 
   5   3   6       26.40       25.12      4.73 o 
   6   3   6      625.60      633.42     11.79 o 
   7   3   6      565.89      533.71     11.61 o 
   8   3   6      197.33      169.04      8.43 o 
   9   3   6       10.21       14.62      5.76 o 
  -7   4   6        3.92        4.82      6.45 o 
  -6   4   6        0.88       -2.24      5.42 o 
  -5   4   6       14.81       10.07      5.59 o 
  -4   4   6      300.83      303.93      9.64 o 
  -3   4   6        5.60        5.42      4.73 o 
  -2   4   6      255.89      237.61      7.48 o 
  -1   4   6       33.07       31.83      4.47 o 
   0   4   6      192.88      197.78      4.50 o 
   1   4   6        4.54        3.27      3.36 o 
   2   4   6     1222.84     1223.14     13.68 o 
   3   4   6     1511.56     1465.73     15.57 o 
   4   4   6      422.75      407.94      9.55 o 
   5   4   6      301.03      287.68      8.69 o 
   6   4   6      349.61      324.15      9.46 o 
   7   4   6      763.65      763.92     14.02 o 
   8   4   6       19.63       18.67      5.51 o 
   9   4   6       10.54       19.61      6.11 o 
  -6   5   6       29.40       33.64      7.66 o 
  -5   5   6       13.72        8.69      5.68 o 
  -4   5   6        1.25        3.27      5.25 o 
  -3   5   6      484.91      462.65     11.53 o 
  -2   5   6        0.96        0.77      4.99 o 
  -1   5   6      423.42      414.05     10.07 o 
   0   5   6      139.04      148.36      4.47 o 
   1   5   6      100.36       91.02      5.59 o 
   2   5   6        5.24        7.31      4.04 o 
   3   5   6      955.03      912.49     13.51 o 
   4   5   6      658.56      641.16     12.04 o 
   5   5   6        1.76        1.29      4.56 o 
   6   5   6       45.85       42.76      5.85 o 
   7   5   6      421.83      423.94     11.61 o 
   8   5   6      205.31      230.21      9.64 o 
   9   5   6        0.12        1.12      5.76 o 
  -6   6   6        0.59        1.81      6.71 o 
  -5   6   6       38.84       32.86      7.05 o 
  -4   6   6       16.45       14.11      5.68 o 
  -3   6   6      668.57      643.48     14.37 o 
  -2   6   6      370.73      349.10     10.75 o 
  -1   6   6     1006.91      997.31     15.57 o 
   0   6   6      164.04      154.19      5.11 o 
   1   6   6       24.81       30.45      4.90 o 
   2   6   6      122.11      127.32      6.80 o 
   3   6   6      373.84      385.92      9.98 o 
   4   6   6      651.71      632.47     12.82 o 
   5   6   6       36.15       35.10      5.85 o 
   6   6   6       95.21       89.55      7.23 o 
   7   6   6       21.82       20.13      5.94 o 
   8   6   6      243.05      259.46     10.50 o 
   9   6   6       19.12       16.78      6.97 o 
  -5   7   6       24.93       24.95      7.91 o 
  -4   7   6       76.19       53.77      7.74 o 
  -3   7   6       59.53       49.72      7.23 o 
  -2   7   6       39.26       44.99      6.71 o 
  -1   7   6       94.79       89.21      7.66 o 
   0   7   6      581.72      585.26     10.71 o 
   1   7   6      151.41      162.51      7.83 o 
   2   7   6       65.83       69.17      6.28 o 
   3   7   6       82.69       84.05      6.71 o 
   4   7   6      575.06      577.41     13.08 o 
   5   7   6      194.15      173.26      8.34 o 
   6   7   6       29.80       39.74      6.71 o 
   7   7   6       51.50       51.53      7.05 o 
   8   7   6       96.88       83.79      8.52 o 
  -4   8   6      151.30      146.59     10.41 o 
  -3   8   6       51.00       44.39      7.83 o 
  -2   8   6        4.11        4.04      6.02 o 
  -1   8   6        3.11        6.80      6.02 o 
   0   8   6       25.75       22.81      4.50 o 
   1   8   6       99.63      108.65      7.74 o 
   2   8   6       25.29       26.07      6.02 o 
   3   8   6       95.84       97.38      7.57 o 
   4   8   6       49.25       47.75      6.62 o 
   5   8   6       14.97       13.68      5.94 o 
   6   8   6        1.90        4.73      6.45 o 
   7   8   6       67.60       60.22      8.00 o 
  -3   9   6      118.59      119.15      9.89 o 
  -2   9   6       14.63        9.98      7.14 o 
  -1   9   6        7.53        6.97      6.19 o 
   0   9   6        0.62        2.13      4.43 o 
   1   9   6       30.31       31.06      6.97 o 
   2   9   6       45.23       57.47      7.40 o 
   3   9   6       94.61      103.75      8.17 o 
   4   9   6      125.46      117.51      8.52 o 
   5   9   6       52.61       51.01      7.31 o 
   6   9   6       71.87       74.33      8.60 o 
  -1  10   6        6.81       10.67      7.14 o 
   0  10   6        7.68        5.69      4.83 o 
   1  10   6        1.57       10.50      6.71 o 
   2  10   6       98.12       83.36      8.86 o 
   3  10   6        0.08       -2.58      6.88 o 
   4  10   6      151.14      159.06     10.41 o 
   5  10   6       61.89       57.12      8.52 o 
  -2  -9   7       51.87       46.71      8.00 o 
  -1  -9   7       54.75       54.63      7.91 o 
   0  -9   7       87.17       79.13      6.08 o 
   1  -9   7       87.68       80.09      8.77 o 
   2  -9   7       49.03       56.86      8.43 o 
  -4  -8   7       42.55       38.80      7.57 o 
  -3  -8   7      194.68      187.37      9.81 o 
  -2  -8   7      219.45      206.72      9.89 o 
  -1  -8   7        0.07       -0.26      5.85 o 
   0  -8   7      310.62      295.73      7.94 o 
   1  -8   7      198.05      198.55      9.81 o 
   2  -8   7      108.42      106.85      8.69 o 
   3  -8   7       13.07       13.25      7.14 o 
   4  -8   7      133.32      118.29      9.55 o 
  -5  -7   7        3.78        0.77      6.19 o 
  -4  -7   7      231.83      232.19      9.98 o 
  -3  -7   7      419.03      395.81     11.87 o 
  -2  -7   7       92.61       87.15      7.40 o 
  -1  -7   7        0.44        5.25      5.59 o 
   0  -7   7      127.51      129.83      8.90 o 
   1  -7   7      650.22      645.46     14.02 o 
   2  -7   7       33.59       28.91      6.54 o 
   3  -7   7        0.27        1.72      6.02 o 
   4  -7   7       48.20       44.56      7.66 o 
   5  -7   7      195.46      187.45     11.01 o 
  -6  -6   7       24.09       22.28      6.28 o 
  -5  -6   7       59.25       57.29      6.71 o 
  -4  -6   7       19.36       31.40      5.51 o 
  -3  -6   7      652.04      635.83     13.25 o 
  -2  -6   7      123.38      117.00      7.23 o 
  -1  -6   7       13.19       17.46      4.99 o 
   0  -6   7      443.89      432.10      7.63 o 
   1  -6   7      186.37      180.74      8.00 o 
   2  -6   7      578.03      556.60     12.56 o 
   3  -6   7      166.89      154.68      8.26 o 
   4  -6   7        3.76        3.79      5.94 o 
   5  -6   7        1.77        4.30      6.28 o 
   6  -6   7      185.40      190.29     11.01 o 
  -7  -5   7      193.97      184.10     10.24 o 
  -6  -5   7      141.50      136.10      8.43 o 
  -5  -5   7        1.61        1.98      5.08 o 
  -4  -5   7       21.65       15.92      5.33 o 
  -3  -5   7      496.27      517.63     11.36 o 
  -2  -5   7      514.38      537.15     11.01 o 
  -1  -5   7      319.78      338.43      9.03 o 
   0  -5   7      215.50      219.71      9.98 o 
   1  -5   7        3.01        4.04      4.65 o 
   2  -5   7      434.68      407.51     10.32 o 
   3  -5   7        4.12        3.10      4.90 o 
   4  -5   7      117.49      121.81      7.23 o 
   5  -5   7        6.55       13.68      5.51 o 
   6  -5   7      176.60      168.87      9.89 o 
   7  -5   7       86.91       88.95      9.38 o 
  -7  -4   7       46.44       51.79      7.14 o 
  -6  -4   7      563.14      572.51     13.68 o 
  -5  -4   7        0.53        0.86      4.99 o 
  -4  -4   7      294.80      280.36      8.95 o 
  -3  -4   7        5.94        8.34      4.39 o 
  -2  -4   7     1059.53     1034.22     13.94 o 
  -1  -4   7      523.29      515.65      9.72 o 
   0  -4   7      504.05      505.46      6.81 o 
   1  -4   7      123.42      128.01      6.02 o 
   2  -4   7      387.49      369.06      9.03 o 
   3  -4   7     1376.74     1317.34     16.43 o 
   4  -4   7       88.56       81.55      6.71 o 
   5  -4   7      114.28      105.13      7.05 o 
   6  -4   7      108.76      107.10      8.34 o 
   7  -4   7      141.90      136.01      9.64 o 
  -7  -3   7       21.08       16.78      6.45 o 
  -6  -3   7      221.33      218.08      9.29 o 
  -5  -3   7       21.09       20.82      5.16 o 
  -4  -3   7      396.28      392.97      9.46 o 
  -3  -3   7       80.44       77.42      5.76 o 
  -2  -3   7      260.05      277.44      7.48 o 
  -1  -3   7     1853.94     1824.55     16.26 o 
   0  -3   7       66.54       68.28      4.65 o 
   1  -3   7      702.40      702.15     10.41 o 
   2  -3   7     1180.10     1191.74     13.76 o 
   3  -3   7     1827.35     1798.40     17.64 o 
   4  -3   7      506.71      502.66     10.50 o 
   5  -3   7      118.63      126.12      7.05 o 
   6  -3   7      392.15      379.38     11.61 o 
   7  -3   7       97.69       98.67      9.20 o 
   8  -3   7       24.29       23.92      8.00 o 
  -7  -2   7        0.20       -4.82      6.11 o 
  -6  -2   7      114.61      107.62      7.40 o 
  -5  -2   7       16.24       11.61      4.65 o 
  -4  -2   7      135.99      133.86      6.45 o 
  -3  -2   7      119.75      105.30      5.76 o 
  -2  -2   7       22.93       27.96      3.96 o 
  -1  -2   7      163.42      164.40      5.59 o 
   0  -2   7      400.69      357.21      9.94 o 
   1  -2   7      605.29      610.36      9.12 o 
   2  -2   7     1900.96     1966.24     16.17 o 
   3  -2   7     1357.31     1399.66     14.71 o 
   4  -2   7      337.02      326.82      8.17 o 
   5  -2   7        6.44        4.65      4.56 o 
   6  -2   7      771.33      745.08     14.71 o 
   7  -2   7      356.35      341.96     12.13 o 
   8  -2   7        7.40       11.70      7.05 o 
  -7  -1   7       31.54       33.46      6.80 o 
  -6  -1   7        1.84        4.30      5.51 o 
  -5  -1   7       55.88       51.10      5.51 o 
  -4  -1   7      337.30      311.59      8.34 o 
  -3  -1   7      187.00      191.32      6.37 o 
  -2  -1   7     1150.08     1103.13     12.47 o 
  -1  -1   7      150.07      159.84      5.42 o 
   0  -1   7      147.34      136.49      3.53 o 
   1  -1   7      538.84      505.84      8.09 o 
   2  -1   7      345.70      355.98      6.88 o 
   3  -1   7     1716.78     1718.57     15.23 o 
   4  -1   7       72.04       81.64      5.08 o 
   5  -1   7       23.08       23.31      4.73 o 
   6  -1   7       54.52       52.05      6.02 o 
   7  -1   7      406.95      448.20     12.39 o 
   8  -1   7       14.18       18.84      7.14 o 
   9  -1   7       45.93       40.78      8.17 o 
  -7   0   7        1.71        2.06      6.02 o 
  -6   0   7      285.12      319.25     10.15 o 
  -5   0   7       51.77       48.95      5.42 o 
  -4   0   7      250.04      250.25      7.74 o 
  -3   0   7       66.60       49.64      4.65 o 
  -2   0   7     1347.57     1319.83     13.68 o 
  -1   0   7     3035.59     3070.14     19.10 o 
   0   0   7        1.78        2.53      2.16 o 
   1   0   7      101.26      108.14      4.39 o 
   2   0   7        7.41       11.18      3.01 o 
   3   0   7     2184.60     2085.82     16.00 o 
   4   0   7       87.26       91.27      4.82 o 
   5   0   7      894.24      862.60     12.90 o 
   6   0   7        9.48       10.93      5.42 o 
   7   0   7       48.84       51.53      6.62 o 
   8   0   7      358.16      365.96     12.56 o 
   9   0   7       19.84       35.10      7.31 o 
  -7   1   7       90.21       93.17      8.09 o 
  -6   1   7      169.45      170.42      8.86 o 
  -5   1   7      411.50      433.75     10.93 o 
  -4   1   7      190.84      201.82      7.23 o 
  -3   1   7      322.17      307.98      7.91 o 
  -2   1   7      160.56      157.09      5.85 o 
  -1   1   7     1159.72     1165.07     12.39 o 
   0   1   7      924.43      933.28      7.48 o 
   1   1   7      358.75      352.11      6.80 o 
   2   1   7       47.50       53.77      3.87 o 
   3   1   7       54.56       52.05      3.87 o 
   4   1   7      985.58      932.19     11.61 o 
   5   1   7       30.25       28.22      4.47 o 
   6   1   7      274.25      286.21      9.20 o 
   7   1   7       68.18       68.99      6.62 o 
   8   1   7      384.54      364.33     11.96 o 
   9   1   7       62.26       62.37      8.00 o 
  -7   2   7        7.25       10.24      6.88 o 
  -6   2   7        2.54        1.38      5.59 o 
  -5   2   7      433.29      427.64     11.36 o 
  -4   2   7      489.09      474.70     10.93 o 
  -3   2   7        0.31        1.55      3.70 o 
  -2   2   7       83.40       86.20      5.16 o 
  -1   2   7      138.73      123.79      5.51 o 
   0   2   7     1034.04      996.19      8.12 o 
   1   2   7      375.41      377.75      7.31 o 
   2   2   7      253.56      223.15      5.94 o 
   3   2   7        1.98        4.30      3.27 o 
   4   2   7     1060.68     1017.36     12.30 o 
   5   2   7      747.53      713.17     11.36 o 
   6   2   7      104.63      123.88      6.80 o 
   7   2   7      204.71      190.12      7.66 o 
   8   2   7      286.80      276.32      9.89 o 
   9   2   7      142.62      152.01      8.69 o 
  -7   3   7        2.78       -2.06      6.37 o 
  -6   3   7       34.16       28.73      6.80 o 
  -5   3   7        6.74        5.25      5.25 o 
  -4   3   7      359.91      349.79     10.15 o 
  -3   3   7      132.97      115.88      6.45 o 
  -2   3   7       77.96       72.18      5.33 o 
  -1   3   7      243.01      227.46      6.88 o 
   0   3   7       21.67       23.43      2.74 o 
   1   3   7     1199.65     1208.77     13.08 o 
   2   3   7       18.94       22.80      3.70 o 
   3   3   7      269.35      240.79      6.88 o 
   4   3   7       19.24       21.76      4.22 o 
   5   3   7      761.50      759.88     13.08 o 
   6   3   7      136.58      132.57      7.48 o 
   7   3   7      296.73      310.04      9.64 o 
   8   3   7      405.41      373.10     11.36 o 
   9   3   7       88.45       84.56      7.40 o 
  -6   4   7       33.40       36.65      7.40 o 
  -5   4   7        0.52       -3.44      5.59 o 
  -4   4   7        4.01        5.85      5.51 o 
  -3   4   7      919.47      899.67     15.05 o 
  -2   4   7      108.99      112.35      6.45 o 
  -1   4   7      479.96      466.78      9.89 o 
   0   4   7      163.46      172.32      4.47 o 
   1   4   7      844.51      891.16     12.30 o 
   2   4   7      349.16      349.61      8.43 o 
   3   4   7     1205.33     1203.44     14.88 o 
   4   4   7      297.99      298.00      8.77 o 
   5   4   7       98.01       79.66      6.45 o 
   6   4   7      459.70      463.43     11.61 o 
   7   4   7       28.87       28.99      5.85 o 
   8   4   7      344.50      347.38     11.27 o 
   9   4   7       58.21       46.02      6.80 o 
  -6   5   7        0.89       -1.38      6.54 o 
  -5   5   7       48.58       44.13      6.97 o 
  -4   5   7        1.35        3.70      5.68 o 
  -3   5   7       75.19       79.58      7.05 o 
  -2   5   7      194.49      195.97      8.43 o 
  -1   5   7     1001.33     1036.46     15.40 o 
   0   5   7      308.26      332.25     16.00 o 
   1   5   7       86.74       80.95      5.94 o 
   2   5   7      691.99      679.53     12.39 o 
   3   5   7      189.35      185.99      7.57 o 
   4   5   7     1494.39     1542.12     18.75 o 
   5   5   7      192.30      190.21      8.52 o 
   6   5   7        5.88        8.34      5.68 o 
   7   5   7       20.75       13.94      6.19 o 
   8   5   7      162.17      181.60      9.38 o 
   9   5   7      130.93      144.01      8.86 o 
  -5   6   7        4.05        5.42      6.62 o 
  -4   6   7      113.69       99.36      8.26 o 
  -3   6   7       75.69       64.52      7.23 o 
  -2   6   7      556.67      593.33     13.59 o 
  -1   6   7      105.74      104.70      7.57 o 
   0   6   7      677.75      686.04      9.49 o 
   1   6   7      162.70      179.62      7.83 o 
   2   6   7      263.07      270.99      8.77 o 
   3   6   7       68.56       72.95      6.28 o 
   4   6   7      203.54      201.56      8.69 o 
   5   6   7      113.22      117.34      7.40 o 
   6   6   7       14.18        7.31      5.94 o 
   7   6   7       30.72       28.91      6.45 o 
   8   6   7       51.95       57.12      7.31 o 
  -4   7   7      103.74      106.50      9.64 o 
  -3   7   7      231.50      225.22     10.67 o 
  -2   7   7       55.41       38.88      6.88 o 
  -1   7   7       25.85       21.59      6.45 o 
   0   7   7       41.42       42.43      4.44 o 
   1   7   7      641.83      641.51     14.11 o 
   2   7   7      208.54      210.51      8.95 o 
   3   7   7        1.24       24.35      5.59 o 
   4   7   7       12.20       15.05      5.59 o 
   5   7   7        5.56        2.67      5.94 o 
   6   7   7      236.72      232.53     10.67 o 
   7   7   7        2.23        3.36      6.37 o 
   8   7   7       64.64       65.04      8.17 o 
  -3   8   7      256.51      229.69     12.22 o 
  -2   8   7       43.21       31.40      6.97 o 
  -1   8   7        4.28        4.47      6.02 o 
   0   8   7        8.15        7.81      4.32 o 
   1   8   7      139.07      120.87      8.69 o 
   2   8   7      448.91      460.93     13.25 o 
   3   8   7        2.27        2.49      6.11 o 
   4   8   7       13.14       15.92      6.19 o 
   5   8   7      116.31      136.87      8.86 o 
   6   8   7      172.67      182.12      9.81 o 
   7   8   7       62.97       70.54      7.91 o 
  -2   9   7       74.27       84.22      9.29 o 
  -1   9   7       10.33        6.11      7.14 o 
   0   9   7       22.02       23.79      4.83 o 
   1   9   7        0.63       -1.29      6.02 o 
   2   9   7      112.93      109.08      8.95 o 
   3   9   7      135.58      133.77      9.46 o 
   4   9   7       41.20       60.05      7.83 o 
   5   9   7        0.66       -1.12      6.71 o 
   6   9   7        7.50        7.23      7.40 o 
   0  10   7       61.81       57.13      6.20 o 
   1  10   7       64.65       49.55      8.17 o 
   2  10   7        1.11        0.86      6.71 o 
   3  10   7      159.96      167.58     10.84 o 
   4  10   7        1.81        0.34      7.31 o 
  -3  -8   8       94.41       93.08      8.60 o 
  -2  -8   8      144.27      139.45      9.20 o 
  -1  -8   8      179.19      187.11      9.46 o 
   0  -8   8        1.37        0.30      4.59 o 
   1  -8   8      448.95      409.32     13.68 o 
   2  -8   8      151.38      148.48      9.98 o 
   3  -8   8        5.20        9.20      7.14 o 
  -4  -7   8       19.62       25.72      6.71 o 
  -3  -7   8      190.77      198.98      9.72 o 
  -2  -7   8      257.75      236.83     10.07 o 
  -1  -7   8       19.69       20.04      6.28 o 
   0  -7   8        0.36        0.70      4.22 o 
   1  -7   8      136.18      130.07      8.34 o 
   2  -7   8      484.27      476.94     13.51 o 
   3  -7   8        1.21       -0.09      6.11 o 
   4  -7   8        7.69       13.68      7.05 o 
  -5  -6   8       44.76       42.33      7.05 o 
  -4  -6   8       83.33      107.79      8.09 o 
  -3  -6   8       50.97       47.06      6.62 o 
  -2  -6   8      672.48      681.68     13.94 o 
  -1  -6   8      135.18      133.26      7.57 o 
   0  -6   8        0.26        0.12      3.80 o 
   1  -6   8        7.27       10.32      5.59 o 
   2  -6   8      284.91      291.37     10.15 o 
   3  -6   8      304.33      295.50     10.41 o 
   4  -6   8       31.23       35.44      6.97 o 
   5  -6   8        6.58       10.07      6.80 o 
  -6  -5   8      190.70      209.22     10.15 o 
  -5  -5   8       85.14       83.36      7.48 o 
  -4  -5   8       27.61       29.59      5.94 o 
  -3  -5   8       62.46       54.03      6.28 o 
  -2  -5   8      202.38      204.74      8.26 o 
  -1  -5   8      146.30      160.10      7.57 o 
   0  -5   8       81.16       70.18      5.85 o 
   1  -5   8       41.19       46.80      5.68 o 
   2  -5   8      110.64      119.84      6.97 o 
   3  -5   8      264.38      260.92      9.29 o 
   4  -5   8       33.91       28.91      6.28 o 
   5  -5   8      247.31      227.37     10.58 o 
   6  -5   8       56.94       55.57      8.00 o 
  -6  -4   8        6.22        5.85      6.02 o 
  -5  -4   8      338.86      333.53     10.67 o 
  -4  -4   8      201.99      211.28      8.43 o 
  -3  -4   8       70.68       67.79      6.11 o 
  -2  -4   8       65.96       53.08      5.68 o 
  -1  -4   8      488.27      497.15     10.41 o 
   0  -4   8       16.07       16.58      3.35 o 
   1  -4   8      350.95      348.41      8.69 o 
   2  -4   8       92.62       99.79      6.11 o 
   3  -4   8      227.61      207.58      8.09 o 
   4  -4   8      204.54      214.98      8.60 o 
   5  -4   8      183.57      197.60      9.12 o 
   6  -4   8      386.18      393.06     12.73 o 
   7  -4   8       27.86       25.98      8.00 o 
  -7  -3   8        1.03       -1.63      6.45 o 
  -6  -3   8       22.00       18.93      6.19 o 
  -5  -3   8      283.22      315.98     10.07 o 
  -4  -3   8      607.54      613.29     12.39 o 
  -3  -3   8       19.54       22.11      4.82 o 
  -2  -3   8      146.81      146.25      6.71 o 
  -1  -3   8      144.65      145.39      6.45 o 
   0  -3   8     1036.98     1033.56      9.40 o 
   1  -3   8       10.87        8.09      4.22 o 
   2  -3   8      390.88      412.16      9.20 o 
   3  -3   8      876.10      874.98     13.59 o 
   4  -3   8      574.40      568.04     11.61 o 
   5  -3   8       92.02       93.86      6.88 o 
   6  -3   8      159.26      164.31      9.03 o 
   7  -3   8      323.00      349.01     12.56 o 
   8  -3   8       24.10       21.76      7.57 o 
  -7  -2   8        0.24        1.12      6.19 o 
  -6  -2   8       16.34       16.60      6.11 o 
  -5  -2   8       10.69       14.28      5.51 o 
  -4  -2   8      375.75      395.38     10.07 o 
  -3  -2   8      379.04      375.68      9.29 o 
  -2  -2   8      566.34      567.87     10.32 o 
  -1  -2   8        5.31        8.52      3.96 o 
   0  -2   8       15.93       14.81      2.86 o 
   1  -2   8      873.93      839.71     11.53 o 
   2  -2   8      674.33      668.78     10.58 o 
   3  -2   8     1929.85     1910.06     18.15 o 
   4  -2   8       98.69       99.53      6.11 o 
   5  -2   8        4.35        6.88      4.90 o 
   6  -2   8       18.09       13.51      5.85 o 
   7  -2   8      447.60      455.34     14.19 o 
   8  -2   8      235.96      255.59     11.36 o 
  -7  -1   8       72.71       75.19      8.00 o 
  -6  -1   8        1.05        1.63      5.68 o 
  -5  -1   8        0.83        0.17      5.08 o 
  -4  -1   8      205.35      195.80      7.91 o 
  -3  -1   8      458.25      459.30      9.89 o 
  -2  -1   8      123.87      117.86      5.68 o 
  -1  -1   8      888.06      850.21     11.53 o 
   0  -1   8       76.54       77.24      4.22 o 
   1  -1   8      491.59      498.01      8.77 o 
   2  -1   8       30.23       35.10      4.39 o 
   3  -1   8     1969.27     1949.55     17.38 o 
   4  -1   8      220.80      220.06      7.14 o 
   5  -1   8        2.62        4.04      4.65 o 
   6  -1   8      104.01      112.35      7.31 o 
   7  -1   8      130.90      107.36      8.52 o 
   8  -1   8      392.75      400.11     13.68 o 
  -7   0   8       83.80       99.36      8.77 o 
  -6   0   8       66.82       75.53      7.31 o 
  -5   0   8      116.79      119.49      7.40 o 
  -4   0   8       87.83       82.84      6.11 o 
  -3   0   8       77.83       74.16      5.59 o 
  -2   0   8      130.99      132.74      5.94 o 
  -1   0   8      142.68      141.43      5.59 o 
   0   0   8     1372.08     1376.38     24.00 o 
   1   0   8       56.71       67.10      4.39 o 
   2   0   8       38.16       50.07      4.04 o 
   3   0   8      206.37      213.26      6.45 o 
   4   0   8      874.69      866.47     12.22 o 
   5   0   8       13.12       16.60      4.65 o 
   6   0   8       68.38       64.52      6.19 o 
   7   0   8       48.89       39.83      6.54 o 
   8   0   8      295.27      274.94     11.70 o 
   9   0   8       34.89       36.82      7.91 o 
  -7   1   8       44.00       36.82      7.66 o 
  -6   1   8       72.54       89.64      7.48 o 
  -5   1   8      124.37      118.20      7.57 o 
  -4   1   8      432.50      430.65     10.84 o 
  -3   1   8      238.86      225.82      7.74 o 
  -2   1   8      484.62      490.70      9.55 o 
  -1   1   8       75.78       82.76      5.08 o 
   0   1   8      763.22      754.41      7.57 o 
   1   1   8      833.43      834.46     10.93 o 
   2   1   8      121.03      121.64      5.16 o 
   3   1   8        3.39        6.37      3.53 o 
   4   1   8      238.01      218.60      6.80 o 
   5   1   8      524.91      546.53     10.32 o 
   6   1   8      236.45      230.81      8.26 o 
   7   1   8      342.01      307.29     10.58 o 
   8   1   8      133.35      107.45      8.69 o 
   9   1   8      148.70      162.51     10.15 o 
  -6   2   8        0.25        1.89      5.85 o 
  -5   2   8       19.10       22.02      5.59 o 
  -4   2   8      319.28      328.71      9.81 o 
  -3   2   8      862.06      866.55     13.76 o 
  -2   2   8       66.48       63.06      5.51 o 
  -1   2   8       13.26        9.38      3.96 o 
   0   2   8      186.15      173.35      4.99 o 
   1   2   8     1746.03     1709.88     15.66 o 
   2   2   8      139.31      142.46      5.51 o 
   3   2   8      571.49      549.80      9.55 o 
   4   2   8        2.29        1.89      3.87 o 
   5   2   8      777.23      773.82     12.22 o 
   6   2   8      430.34      417.49     10.15 o 
   7   2   8      281.46      279.59     10.58 o 
   8   2   8      235.55      212.49      9.64 o 
   9   2   8       91.03       90.50      8.34 o 
  -6   3   8        3.64        1.63      6.19 o 
  -5   3   8        0.07        0.60      5.33 o 
  -4   3   8        6.04        5.68      5.16 o 
  -3   3   8      826.82      809.95     14.37 o 
  -2   3   8      163.48      151.06      6.88 o 
  -1   3   8      106.48      107.19      6.11 o 
   0   3   8        2.24        3.38      2.64 o 
   1   3   8       79.83       80.35      4.99 o 
   2   3   8      972.31      966.77     12.56 o 
   3   3   8      108.01       96.01      5.42 o 
   4   3   8      497.68      466.61     10.07 o 
   5   3   8        3.15        2.41      4.56 o 
   6   3   8      230.17      243.97      9.12 o 
   7   3   8        6.29        6.28      6.28 o 
   8   3   8      311.18      318.13     11.18 o 
   9   3   8       62.81       48.35      7.23 o 
  -6   4   8       68.25       79.49      8.95 o 
  -5   4   8        0.11        0.69      6.02 o 
  -4   4   8        0.58        0.95      5.33 o 
  -3   4   8       93.24       90.59      7.05 o 
  -2   4   8      806.69      839.71     14.45 o 
  -1   4   8       11.24        8.34      4.90 o 
   0   4   8       59.02       65.66      7.23 o 
   1   4   8      182.04      234.51      7.48 o 
   2   4   8      979.83      951.20     13.68 o 
   3   4   8       84.32       92.57      5.94 o 
   4   4   8      643.65      656.90     12.39 o 
   5   4   8      181.15      191.93      7.91 o 
   6   4   8       68.68       66.24      6.88 o 
   7   4   8      207.99      202.42      9.81 o 
   8   4   8       46.00       43.53      7.14 o 
   9   4   8      125.63      122.16      8.60 o 
  -5   5   8        3.81        1.12      6.19 o 
  -4   5   8       28.86       24.78      6.28 o 
  -3   5   8        0.70        5.33      5.59 o 
  -2   5   8        1.12        2.15      5.33 o 
  -1   5   8        5.93        6.71      5.33 o 
   0   5   8      360.90      376.31      7.12 o 
   1   5   8      569.91      574.23     11.87 o 
   2   5   8      276.07      291.98      9.03 o 
   3   5   8       46.24       40.78      5.33 o 
   4   5   8       45.32       42.50      6.45 o 
   5   5   8      632.68      637.89     14.02 o 
   6   5   8      427.31      412.41     12.22 o 
   7   5   8       33.72       27.70      6.88 o 
   8   5   8        5.22        7.57      6.80 o 
  -5   6   8       32.01       34.58      7.57 o 
  -4   6   8        2.80        8.95      6.62 o 
  -3   6   8       60.38       56.18      7.23 o 
  -2   6   8        7.35        8.00      5.94 o 
  -1   6   8       79.22       90.16      7.23 o 
   0   6   8        6.42        6.93      3.86 o 
   1   6   8      844.43      848.83     15.23 o 
   2   6   8      324.33      343.42     10.24 o 
   3   6   8      126.47      131.54      7.57 o 
   4   6   8       48.13       53.16      6.45 o 
   5   6   8      282.68      279.50     10.67 o 
   6   6   8      715.85      712.31     15.66 o 
   7   6   8        1.96        3.18      6.37 o 
   8   6   8       14.14        5.94      6.45 o 
  -4   7   8       25.25       20.90      7.66 o 
  -3   7   8        1.44        1.72      6.71 o 
  -2   7   8       78.45       59.36      7.66 o 
  -1   7   8        8.14        4.47      5.94 o 
   0   7   8        5.31        6.45      4.04 o 
   1   7   8       41.49       32.95      6.71 o 
   2   7   8      496.45      512.29     13.33 o 
   3   7   8      128.63      124.48      8.26 o 
   4   7   8        2.82        4.13      5.42 o 
   5   7   8       38.04       44.73      7.05 o 
   6   7   8      251.81      250.86     11.01 o 
   7   7   8      187.73      182.98     10.67 o 
  -3   8   8       19.29       15.92      7.83 o 
  -2   8   8      147.52      139.54     10.41 o 
  -1   8   8       60.67       50.84      8.00 o 
   0   8   8       10.96       11.56      4.50 o 
   1   8   8        6.14        9.89      6.37 o 
   2   8   8      213.44      200.79     10.41 o 
   3   8   8      362.21      358.22     12.47 o 
   4   8   8       16.97       32.78      6.80 o 
   5   8   8       34.97       30.97      7.14 o 
   6   8   8       15.48       14.11      6.71 o 
   7   8   8      137.37      148.22     10.24 o 
  -1   9   8       84.82       76.74      9.29 o 
   0   9   8       19.48       19.70      5.11 o 
   1   9   8        0.92       -2.24      6.45 o 
   2   9   8       14.73       17.89      6.80 o 
   3   9   8      248.93      236.32     11.61 o 
   4   9   8       55.83       66.50      8.17 o 
   5   9   8       22.61       32.00      7.74 o 
   2  10   8       47.24       43.27      8.60 o 
   3  10   8       24.86       19.61      7.74 o 
  -1  -8   9       20.17       14.80      7.40 o 
   0  -8   9       65.66       73.07      5.78 o 
   1  -8   9        6.78        4.56      6.97 o 
  -3  -7   9        9.57        3.36      6.62 o 
  -2  -7   9      126.40      127.06      8.86 o 
  -1  -7   9       94.50       80.78      8.00 o 
   0  -7   9       34.50       38.76      5.05 o 
   1  -7   9       49.68       57.21      8.17 o 
   2  -7   9       60.65       71.40      8.43 o 
   3  -7   9      272.43      283.89     11.87 o 
  -4  -6   9       69.87       60.31      7.40 o 
  -3  -6   9      132.99      134.72      8.43 o 
  -2  -6   9       41.29       34.41      6.62 o 
  -1  -6   9      601.20      563.56     13.68 o 
   0  -6   9      242.39      242.08      6.87 o 
   1  -6   9       12.38       10.24      6.02 o 
   2  -6   9       32.05       29.85      6.37 o 
   3  -6   9      241.16      225.91     10.41 o 
   4  -6   9      251.21      249.65     10.93 o 
   5  -6   9       18.78       25.64      7.66 o 
  -5  -5   9      244.23      237.87     10.50 o 
  -4  -5   9      321.83      303.68     11.10 o 
  -3  -5   9       15.40       12.65      5.85 o 
  -2  -5   9        0.55        2.15      5.25 o 
  -1  -5   9      188.83      209.13      8.77 o 
   0  -5   9      827.41      831.51     10.34 o 
   1  -5   9       74.70       87.66      6.80 o 
   2  -5   9       69.31       85.60      6.88 o 
   3  -5   9       24.25       21.59      6.11 o 
   4  -5   9      293.24      294.21     10.93 o 
   5  -5   9       31.35       26.15      7.23 o 
   6  -5   9      128.42      136.35     10.32 o 
  -6  -4   9        4.35        2.75      6.11 o 
  -5  -4   9       22.53       19.53      6.11 o 
  -4  -4   9      565.39      580.94     13.33 o 
  -3  -4   9       78.13       69.34      6.88 o 
  -2  -4   9       14.17       17.03      5.25 o 
  -1  -4   9      333.61      347.38      9.64 o 
   0  -4   9      101.67       96.15      4.80 o 
   1  -4   9      485.05      445.62     10.84 o 
   2  -4   9      265.32      270.56      9.20 o 
   3  -4   9       70.28       67.02      6.62 o 
   4  -4   9       40.64       53.25      6.11 o 
   5  -4   9      152.55      179.11      9.20 o 
   6  -4   9        7.44       11.18      6.88 o 
  -6  -3   9        7.78       13.68      6.97 o 
  -5  -3   9       86.70       87.40      7.74 o 
  -4  -3   9      411.48      429.02     11.27 o 
  -3  -3   9      505.53      520.12     11.79 o 
  -2  -3   9      213.60      225.82      8.09 o 
  -1  -3   9      225.24      254.30      8.26 o 
   0  -3   9        7.16       11.57      3.31 o 
   1  -3   9      442.10      424.89      9.98 o 
   2  -3   9       22.81       32.60      4.90 o 
   3  -3   9      209.84      212.14      7.91 o 
   4  -3   9        1.52        4.65      5.08 o 
   5  -3   9      124.02      128.61      8.09 o 
   6  -3   9      123.39      128.35      8.77 o 
   7  -3   9      161.26      173.86     10.58 o 
  -6  -2   9        3.57        2.24      6.28 o 
  -5  -2   9      240.73      235.63      9.72 o 
  -4  -2   9       38.31       30.63      5.94 o 
  -3  -2   9      454.63      461.36     10.84 o 
  -2  -2   9      357.12      364.93      9.46 o 
  -1  -2   9      537.17      531.13     10.67 o 
   0  -2   9       24.46       34.24      3.47 o 
   1  -2   9      137.40      156.31      6.62 o 
   2  -2   9      974.82      912.58     13.25 o 
   3  -2   9        1.16        1.20      4.90 o 
   4  -2   9      161.50      164.74      7.40 o 
   5  -2   9       74.92       79.58      6.54 o 
   6  -2   9      116.09      117.43      8.17 o 
   7  -2   9        0.52       -1.29      6.45 o 
   8  -2   9      187.64      201.65     11.61 o 
  -6  -1   9        6.49        9.55      6.62 o 
  -5  -1   9      250.71      267.63     10.07 o 
  -4  -1   9       60.93       58.07      6.19 o 
  -3  -1   9      139.35      149.00      7.05 o 
  -2  -1   9      644.42      615.70     11.27 o 
  -1  -1   9       71.59       65.12      5.33 o 
   0  -1   9     1086.06     1043.51      9.52 o 
   1  -1   9      374.52      387.12      8.69 o 
   2  -1   9      976.48      954.90     13.08 o 
   3  -1   9      194.03      188.83      7.14 o 
   4  -1   9      424.75      417.92      9.89 o 
   5  -1   9      619.51      627.83     12.47 o 
   6  -1   9       69.44       57.47      6.80 o 
   7  -1   9        0.23       -0.77      6.54 o 
   8  -1   9       21.17       20.04      7.31 o 
  -6   0   9        6.48       13.42      6.11 o 
  -5   0   9       13.16       11.01      5.59 o 
  -4   0   9       97.52       92.91      6.62 o 
  -3   0   9        8.87        7.83      4.82 o 
  -2   0   9       48.49       40.95      5.16 o 
  -1   0   9       66.77       56.00      4.99 o 
   0   0   9      494.31      508.12      6.72 o 
   1   0   9     1886.90     1910.24     17.29 o 
   2   0   9      583.94      596.86     10.50 o 
   3   0   9      208.31      207.07      6.97 o 
   4   0   9        1.99        2.06      4.04 o 
   5   0   9      812.70      774.16     13.33 o 
   6   0   9      550.53      529.58     12.47 o 
   7   0   9       34.98       31.92      6.80 o 
   8   0   9       50.32       43.53      7.91 o 
  -6   1   9        0.86       -3.79      6.19 o 
  -5   1   9      101.80       90.76      7.57 o 
  -4   1   9      146.00      144.35      7.91 o 
  -3   1   9      457.26      428.59     10.84 o 
  -2   1   9       36.42       24.86      4.90 o 
  -1   1   9       27.74       24.00      4.47 o 
   0   1   9        7.63       10.91      2.86 o 
   1   1   9      231.97      226.25      7.05 o 
   2   1   9      997.71      954.82     12.73 o 
   3   1   9       12.99       11.70      4.30 o 
   4   1   9        0.32        1.20      4.13 o 
   5   1   9        7.88        5.33      4.90 o 
   6   1   9      141.85      156.31      7.31 o 
   7   1   9        2.78        7.05      5.85 o 
   8   1   9      146.33      147.97      9.89 o 
  -6   2   9       22.92       15.66      6.54 o 
  -5   2   9        8.58        9.98      5.51 o 
  -4   2   9       23.24       19.79      5.59 o 
  -3   2   9      708.17      734.07     13.68 o 
  -2   2   9      848.27      839.88     13.94 o 
  -1   2   9        3.96        4.90      4.47 o 
   0   2   9       85.40       93.21      3.86 o 
   1   2   9      212.13      179.11      6.71 o 
   2   2   9     1237.56     1179.35     14.28 o 
   3   2   9       81.15       87.66      5.33 o 
   4   2   9      648.61      630.15     11.27 o 
   5   2   9       33.33       33.81      5.16 o 
   6   2   9       62.05       64.09      6.45 o 
   7   2   9      158.80      158.03      8.26 o 
   8   2   9       50.15       48.18      8.00 o 
  -5   3   9       13.73       13.94      6.02 o 
  -4   3   9        1.14       -2.06      5.51 o 
  -3   3   9       89.62       82.93      7.40 o 
  -2   3   9      773.44      760.05     13.76 o 
  -1   3   9       53.21       47.14      5.51 o 
   0   3   9      126.70      126.01      5.81 o 
   1   3   9       52.62       59.10      5.16 o 
   2   3   9       98.12       91.10      5.59 o 
   3   3   9      355.51      338.17      8.95 o 
   4   3   9       81.17       79.06      5.85 o 
   5   3   9      176.76      177.99      7.91 o 
   6   3   9        9.53        8.34      5.25 o 
   7   3   9      252.87      261.01     10.67 o 
   8   3   9       13.18       14.19      6.45 o 
  -5   4   9      139.35      137.82      9.72 o 
  -4   4   9        5.65       11.10      5.85 o 
  -3   4   9       89.88       83.62      7.23 o 
  -2   4   9      104.07      107.53      7.31 o 
  -1   4   9      599.65      604.34     12.73 o 
   0   4   9       14.03       15.70      3.50 o 
   1   4   9       97.94      106.24      6.45 o 
   2   4   9        3.24        3.53      4.47 o 
   3   4   9      346.39      331.46      9.38 o 
   4   4   9      247.84      251.80      8.69 o 
   5   4   9      229.08      239.93      8.86 o 
   6   4   9      163.99      158.98      8.77 o 
   7   4   9      124.32      131.02      8.69 o 
   8   4   9       82.04       84.56      8.60 o 
  -5   5   9       33.37       40.26      8.00 o 
  -4   5   9       26.32       23.31      6.80 o 
  -3   5   9       57.33       49.47      6.88 o 
  -2   5   9       13.54       14.19      5.85 o 
  -1   5   9       24.40       27.44      6.19 o 
   0   5   9      309.29      318.71      7.18 o 
   1   5   9       18.74       16.52      5.51 o 
   2   5   9      119.16      119.49      7.14 o 
   3   5   9        1.86       -2.32      4.73 o 
   4   5   9      176.53      196.31      8.52 o 
   5   5   9       32.45       25.72      5.94 o 
   6   5   9      342.81      341.18     12.13 o 
   7   5   9      315.65      303.33     12.04 o 
   8   5   9       64.30       51.01      8.09 o 
  -4   6   9       73.32       75.02      8.69 o 
  -3   6   9        2.94        4.30      6.37 o 
  -2   6   9      218.57      195.63     10.32 o 
  -1   6   9       17.95       26.07      6.45 o 
   0   6   9       51.73       57.08      4.80 o 
   1   6   9       52.56       61.25      6.88 o 
   2   6   9      650.87      667.40     14.28 o 
   3   6   9      157.75      146.42      8.43 o 
   4   6   9       12.32        9.98      5.94 o 
   5   6   9       74.39       81.04      7.83 o 
   6   6   9       85.55       74.24      8.52 o 
   7   6   9      288.31      291.55     12.13 o 
  -3   7   9       20.50       22.02      7.31 o 
  -2   7   9       70.65       75.10      8.43 o 
  -1   7   9      122.29      116.31      9.03 o 
   0   7   9        1.03        1.59      4.20 o 
   1   7   9       78.45       76.82      7.83 o 
   2   7   9       64.34       70.03      8.09 o 
   3   7   9      614.80      610.11     15.14 o 
   4   7   9       63.63       64.18      7.48 o 
   5   7   9       13.73       14.19      6.71 o 
   6   7   9       60.45       61.94      8.26 o 
   7   7   9      172.95      184.36     11.10 o 
  -2   8   9        4.73        6.97      7.05 o 
  -1   8   9      103.13      113.30      9.81 o 
   0   8   9       41.25       41.97      5.63 o 
   1   8   9        1.34        1.03      6.37 o 
   2   8   9        0.08       -2.67      6.45 o 
   3   8   9      138.10      125.86      9.64 o 
   4   8   9       40.47       39.74      7.83 o 
   5   8   9       50.95       49.04      8.26 o 
   6   8   9       37.21       32.17      8.00 o 
   0   9   9      120.61      121.82      7.15 o 
   1   9   9       74.95       62.63      8.77 o 
   2   9   9        5.20        9.03      7.05 o 
   3   9   9        1.32       -1.46      6.88 o 
   4   9   9        2.96        1.81      7.40 o 
  -2  -7  10        0.82        0.09      6.19 o 
  -1  -7  10      212.21      233.48     11.18 o 
   0  -7  10      166.41      170.09      7.30 o 
   1  -7  10       14.43       15.92      6.71 o 
   2  -7  10       16.07       21.42      6.80 o 
  -3  -6  10       59.33       59.19      7.83 o 
  -2  -6  10      106.65      109.00      8.26 o 
  -1  -6  10       11.30       13.42      6.28 o 
   0  -6  10      540.06      511.83      9.82 o 
   1  -6  10      313.09      315.46     11.44 o 
   2  -6  10        0.71        2.32      6.54 o 
   3  -6  10        1.77        1.89      6.80 o 
   4  -6  10      144.53      137.21      9.46 o 
  -4  -5  10      247.86      250.00     10.75 o 
  -3  -5  10      219.10      215.15     10.07 o 
  -2  -5  10        1.51        1.72      5.68 o 
  -1  -5  10       18.90       12.04      6.37 o 
   0  -5  10      501.93      469.45      8.85 o 
   1  -5  10      671.35      677.12     14.62 o 
   2  -5  10        0.55        1.20      5.68 o 
   3  -5  10       44.19       51.27      7.14 o 
   4  -5  10       10.57       11.18      6.37 o 
   5  -5  10      208.76      196.66     10.67 o 
  -5  -4  10        7.33       14.88      6.37 o 
  -4  -4  10       44.81       43.01      6.88 o 
  -3  -4  10      595.40      620.17     14.02 o 
  -2  -4  10       30.10       27.10      6.11 o 
  -1  -4  10        9.63        5.33      5.33 o 
   0  -4  10       28.01       33.50      4.25 o 
   1  -4  10      547.79      535.69     12.39 o 
   2  -4  10      275.87      255.67      9.55 o 
   3  -4  10      111.83      128.01      7.83 o 
   4  -4  10        6.60        4.39      5.76 o 
   5  -4  10       34.54       25.38      6.88 o 
   6  -4  10      258.10      285.70     11.79 o 
  -5  -3  10        1.69        0.26      6.28 o 
  -4  -3  10        0.55        3.44      5.76 o 
  -3  -3  10      160.39      161.65      8.60 o 
  -2  -3  10      178.34      189.26      8.43 o 
  -1  -3  10      374.48      357.96     10.07 o 
   0  -3  10       78.03       69.83      4.38 o 
   1  -3  10       40.79       53.68      5.94 o 
   2  -3  10      370.58      357.87     10.15 o 
   3  -3  10      164.60      165.34      7.74 o 
   4  -3  10      516.62      538.87     12.73 o 
   5  -3  10       71.59       80.18      7.48 o 
   6  -3  10       75.20       70.63      8.00 o 
  -5  -2  10       27.46       24.95      6.45 o 
  -4  -2  10        1.96       -0.77      5.16 o 
  -3  -2  10        2.51        3.44      5.33 o 
  -2  -2  10      306.75      330.52      9.89 o 
  -1  -2  10       67.45       63.14      6.11 o 
   0  -2  10      608.42      599.16      8.18 o 
   1  -2  10       47.51       45.08      5.25 o 
   2  -2  10      172.86      168.87      7.23 o 
   3  -2  10      243.52      233.99      8.52 o 
   4  -2  10      349.61      346.09     10.15 o 
   5  -2  10      651.09      642.28     14.37 o 
   6  -2  10       83.01       80.18      7.66 o 
   7  -2  10        5.07        6.45      6.88 o 
  -5  -1  10      116.18      116.22      8.95 o 
  -4  -1  10       18.79       22.37      5.85 o 
  -3  -1  10       90.04       80.26      6.71 o 
  -2  -1  10      111.78      104.09      6.54 o 
  -1  -1  10      293.74      307.81      8.77 o 
   0  -1  10        0.10       -0.42      3.07 o 
   1  -1  10      457.59      466.70     10.24 o 
   2  -1  10      435.61      438.82      9.98 o 
   3  -1  10      532.87      527.00     11.10 o 
   4  -1  10        5.37        6.02      4.99 o 
   5  -1  10      362.39      358.13     10.75 o 
   6  -1  10      395.83      414.22     12.30 o 
   7  -1  10       46.00       55.83      7.66 o 
  -5   0  10      108.10      104.78      8.00 o 
  -4   0  10       61.60       56.61      6.62 o 
  -3   0  10      152.62      172.48      7.66 o 
  -2   0  10       28.37       22.88      5.33 o 
  -1   0  10        5.67        0.17      4.47 o 
   0   0  10      131.73      133.31      4.59 o 
   1   0  10      724.95      682.37     12.04 o 
   2   0  10     2513.41     2563.01     21.76 o 
   3   0  10       68.79       69.94      5.94 o 
   4   0  10        0.18       -1.20      4.65 o 
   5   0  10       11.96       15.57      5.42 o 
   6   0  10      801.28      802.46     15.23 o 
   7   0  10      313.92      300.24     11.44 o 
   8   0  10       11.68       17.55      7.23 o 
  -5   1  10       25.31       19.36      6.62 o 
  -4   1  10      105.02       92.22      7.57 o 
  -3   1  10      138.36      135.66      7.83 o 
  -2   1  10      143.35      129.64      7.31 o 
  -1   1  10        9.85        9.03      4.73 o 
   0   1  10       56.94       48.11      3.68 o 
   1   1  10       74.00       85.17      5.94 o 
   2   1  10     1585.03     1556.75     17.29 o 
   3   1  10      346.36      333.79      9.12 o 
   4   1  10       81.75       86.46      6.11 o 
   5   1  10      138.85      161.04      7.74 o 
   6   1  10       73.44       66.15      6.80 o 
   7   1  10      618.53      600.30     14.54 o 
   8   1  10        9.79        6.02      6.54 o 
  -5   2  10       38.79       33.46      7.05 o 
  -4   2  10        3.72        6.37      5.42 o 
  -3   2  10        4.27        2.49      5.25 o 
  -2   2  10      179.85      192.36      8.17 o 
  -1   2  10      286.03      289.22      9.03 o 
   0   2  10        3.39        5.25      3.16 o 
   1   2  10       92.48      113.30      6.37 o 
   2   2  10      218.18      207.58      7.74 o 
   3   2  10      741.94      739.15     12.65 o 
   4   2  10        4.95       12.39      4.65 o 
   5   2  10      407.84      404.33     10.50 o 
   6   2  10       14.92       12.47      5.59 o 
   7   2  10      194.24      187.54      9.29 o 
   8   2  10       39.96       30.63      7.14 o 
  -5   3  10       97.72       90.41      8.86 o 
  -4   3  10       22.26       17.98      6.45 o 
  -3   3  10       25.08       23.66      6.02 o 
  -2   3  10        1.33       -0.86      5.25 o 
  -1   3  10      349.21      344.45     10.32 o 
   0   3  10      128.46      138.94      5.05 o 
   1   3  10       81.00       89.73      6.02 o 
   2   3  10       73.70       72.00      5.85 o 
   3   3  10       86.00       80.95      6.19 o 
   4   3  10      382.33      398.82     10.41 o 
   5   3  10      126.20      121.21      7.48 o 
   6   3  10      512.56      499.30     12.22 o 
   7   3  10       80.28       63.23      7.14 o 
   8   3  10       97.12      109.51      8.95 o 
  -4   4  10      194.75      214.81     10.32 o 
  -3   4  10        0.41       -1.38      5.51 o 
  -2   4  10       42.32       35.27      6.28 o 
  -1   4  10      132.14      122.59      8.00 o 
   0   4  10      545.57      568.72      8.76 o 
   1   4  10        3.77        5.42      5.25 o 
   2   4  10      186.37      178.25      8.00 o 
   3   4  10       35.19       34.50      5.42 o 
   4   4  10      213.68      195.11      8.77 o 
   5   4  10      157.16      172.14      8.09 o 
   6   4  10      271.89      259.03     10.24 o 
   7   4  10      269.89      258.68     11.44 o 
   8   4  10       41.18       38.54      8.17 o 
  -4   5  10      102.52       99.62      9.12 o 
  -3   5  10       50.71       45.85      7.31 o 
  -2   5  10       33.75       45.85      7.05 o 
  -1   5  10        0.66        0.52      5.85 o 
   0   5  10       76.22       68.36      4.80 o 
   1   5  10      269.02      291.98      9.89 o 
   2   5  10       46.63       48.18      6.19 o 
   3   5  10      128.92      123.97      7.40 o 
   4   5  10       17.43       20.22      6.02 o 
   5   5  10       53.60       46.88      6.62 o 
   6   5  10        6.64        9.98      6.45 o 
   7   5  10      351.01      376.37     13.25 o 
  -3   6  10       71.07       62.28      8.43 o 
  -2   6  10        0.18       -3.18      6.45 o 
  -1   6  10       24.75       32.43      6.88 o 
   0   6  10       13.30       15.45      4.29 o 
   1   6  10      260.82      251.97     10.58 o 
   2   6  10        0.18       -3.10      5.94 o 
   3   6  10      310.34      329.57     11.27 o 
   4   6  10       38.29       29.94      6.88 o 
   5   6  10       20.77       22.88      6.28 o 
   6   6  10       33.50       30.97      7.57 o 
   7   6  10       44.01       48.00      8.17 o 
  -2   7  10        4.27       -0.09      6.37 o 
  -1   7  10       84.63       95.32      8.95 o 
   0   7  10      179.77      183.21     23.79 o 
   1   7  10       57.08       55.14      7.48 o 
   2   7  10        3.75        9.12      6.11 o 
   3   7  10       93.01       92.14      8.26 o 
   4   7  10      281.55      279.33     11.96 o 
   5   7  10      160.65      160.44     10.15 o 
   6   7  10        0.52       -0.43      6.80 o 
  -1   8  10       12.01       11.61      7.74 o 
   0   8  10      162.06      159.38      7.57 o 
   1   8  10       82.60       74.93      8.77 o 
   2   8  10        1.19        9.64      6.80 o 
   3   8  10        0.08        2.41      6.37 o 
   4   8  10      127.68      123.11     10.07 o 
   5   8  10      243.81      259.46     12.30 o 
  -1  -6  11       37.47       39.74      7.66 o 
   0  -6  11        3.60        3.15      4.56 o 
   1  -6  11      239.00      248.27     10.93 o 
   2  -6  11      123.31      118.80      8.77 o 
  -3  -5  11      143.57      152.18      9.46 o 
  -2  -5  11       44.08       39.92      6.71 o 
  -1  -5  11        0.26        1.72      5.94 o 
   0  -5  11        0.31        0.05      4.65 o 
   1  -5  11      141.84      168.96      9.20 o 
   2  -5  11      357.43      359.59     12.04 o 
   3  -5  11        2.13        2.75      6.45 o 
   4  -5  11       13.98       13.33      6.97 o 
  -4  -4  11       14.24       14.02      6.80 o 
  -3  -4  11       53.80       43.70      7.31 o 
  -2  -4  11      486.23      493.37     13.42 o 
  -1  -4  11      152.16      136.70      8.86 o 
   0  -4  11        0.10        1.21      4.35 o 
   1  -4  11        2.74       -2.41      5.94 o 
   2  -4  11      265.56      259.89     10.07 o 
   3  -4  11      258.25      237.35     10.58 o 
   4  -4  11       19.76       24.86      6.88 o 
   5  -4  11       26.11       34.32      7.66 o 
  -4  -3  11        0.61       -0.09      5.85 o 
  -3  -3  11       52.53       45.59      6.88 o 
  -2  -3  11      111.48      110.11      8.00 o 
  -1  -3  11      324.27      350.39     10.93 o 
   0  -3  11       23.55       17.98      4.35 o 
   1  -3  11       37.66       47.14      6.54 o 
   2  -3  11       97.51       93.34      7.05 o 
   3  -3  11      165.62      164.91      8.17 o 
   4  -3  11        1.09        4.04      5.42 o 
   5  -3  11      157.26      180.92      9.64 o 
   6  -3  11      142.77      144.18      9.89 o 
  -4  -2  11       36.68       34.50      7.05 o 
  -3  -2  11       26.94       26.75      6.19 o 
  -2  -2  11       18.68       19.70      5.94 o 
  -1  -2  11       31.90       25.29      6.02 o 
   0  -2  11      168.49      180.25      5.81 o 
   1  -2  11      298.40      308.75      9.81 o 
   2  -2  11       87.54       92.48      6.88 o 
   3  -2  11       10.06       13.08      5.51 o 
   4  -2  11       15.67       16.69      5.51 o 
   5  -2  11       98.93      105.30      7.91 o 
   6  -2  11      427.84      444.50     13.42 o 
  -5  -1  11      213.22      194.85     10.84 o 
  -4  -1  11      127.93      124.83      8.60 o 
  -3  -1  11       38.10       29.34      6.37 o 
  -2  -1  11      113.74      109.34      7.66 o 
  -1  -1  11       33.28       33.55      5.85 o 
   0  -1  11      151.44      144.58     12.30 o 
   1  -1  11       25.50       25.46      5.25 o 
   2  -1  11      180.51      196.57      8.00 o 
   3  -1  11       22.35       28.39      5.16 o 
   4  -1  11       63.02       67.96      6.54 o 
   5  -1  11       43.63       43.27      6.54 o 
   6  -1  11      318.31      319.25     11.79 o 
   7  -1  11      229.51      235.89     11.27 o 
  -5   0  11       52.67       44.65      8.00 o 
  -4   0  11      148.70      133.77      8.77 o 
  -3   0  11       65.32       51.44      6.71 o 
  -2   0  11      126.45      114.67      7.74 o 
  -1   0  11       55.50       52.39      5.94 o 
   0   0  11       17.39       16.12      3.53 o 
   1   0  11      156.29      167.32      7.23 o 
   2   0  11       27.02       27.18      5.59 o 
   3   0  11      147.90      153.21      7.23 o 
   4   0  11        8.33        5.25      5.08 o 
   5   0  11       19.93       17.38      5.76 o 
   6   0  11       36.77       44.39      6.97 o 
   7   0  11      264.13      262.64     11.10 o 
  -4   1  11       29.02       34.07      6.54 o 
  -3   1  11      131.97      125.08      8.09 o 
  -2   1  11       42.20       40.09      6.19 o 
  -1   1  11      257.90      256.19      9.03 o 
   0   1  11      200.67      200.70      5.75 o 
   1   1  11      196.08      196.14      8.26 o 
   2   1  11        0.25        1.89      4.99 o 
   3   1  11      326.93      328.71      9.72 o 
   4   1  11      384.75      377.92     10.41 o 
   5   1  11       69.53       73.21      6.71 o 
   6   1  11       11.91        9.98      5.76 o 
   7   1  11       97.82       91.02      8.34 o 
  -4   2  11       19.58       16.60      6.28 o 
  -3   2  11        0.19        1.63      5.85 o 
  -2   2  11        0.76        4.65      5.16 o 
  -1   2  11      226.34      214.72      9.20 o 
   0   2  11      384.44      402.90      7.63 o 
   1   2  11      195.51      200.79      8.09 o 
   2   2  11        7.73        8.00      4.82 o 
   3   2  11       57.48       49.90      5.59 o 
   4   2  11      367.71      357.53     10.24 o 
   5   2  11      181.12      175.58      8.52 o 
   6   2  11       15.74       20.73      6.19 o 
   7   2  11       86.38       76.48      7.91 o 
  -4   3  11      132.57      113.04      9.12 o 
  -3   3  11       13.14       10.07      5.68 o 
  -2   3  11        0.19        1.72      5.16 o 
  -1   3  11       12.91        5.42      6.28 o 
   0   3  11      138.01      138.39      5.47 o 
   1   3  11      120.76      133.26      7.48 o 
   2   3  11        9.21        8.43      4.99 o 
   3   3  11       38.59       39.74      5.68 o 
   4   3  11       36.10       29.85      5.68 o 
   5   3  11       26.88       29.59      6.02 o 
   6   3  11       36.02       33.72      6.37 o 
   7   3  11      127.92      143.06      8.69 o 
  -3   4  11      242.82      238.12     11.18 o 
  -2   4  11        0.60        2.75      5.85 o 
  -1   4  11       71.71       67.70      7.57 o 
   0   4  11      130.35      121.82      5.60 o 
   1   4  11      354.41      355.64     10.84 o 
   2   4  11        8.68        7.91      5.42 o 
   3   4  11      200.01      203.63      8.69 o 
   4   4  11       48.78       49.64      6.45 o 
   5   4  11       28.08       23.40      6.28 o 
   6   4  11       33.04       42.50      7.23 o 
   7   4  11       76.35       82.16      8.52 o 
  -3   5  11      117.69      135.84      9.64 o 
  -2   5  11       30.96       32.86      7.05 o 
  -1   5  11       82.84       97.12      8.09 o 
   0   5  11       67.72       59.89      5.02 o 
   1   5  11       48.20       47.06      6.80 o 
   2   5  11       61.31       65.64      7.05 o 
   3   5  11       36.48       38.11      6.71 o 
   4   5  11       75.88       73.90      7.48 o 
   5   5  11        2.26        3.44      5.94 o 
   6   5  11       39.09       40.00      7.66 o 
   7   5  11        0.38        0.26      6.97 o 
  -2   6  11       54.76       57.55      8.17 o 
  -1   6  11       28.27       24.86      6.97 o 
   0   6  11       47.00       56.17      5.35 o 
   1   6  11       10.18        8.95      6.54 o 
   2   6  11       34.52       31.92      7.05 o 
   3   6  11       34.55       25.46      6.45 o 
   4   6  11       54.80       51.62      7.31 o 
   5   6  11       67.92       73.73      8.09 o 
   6   6  11       32.74       41.38      8.52 o 
  -1   7  11        6.09       11.44      7.14 o 
   0   7  11        0.50       -1.55      4.80 o 
   1   7  11       74.07       79.66      8.34 o 
   2   7  11        0.56       -1.29      6.54 o 
   3   7  11        1.79       -0.95      6.02 o 
   4   7  11        0.44        4.39      6.80 o 
   5   7  11      115.89      112.18      9.72 o 
   1   8  11       98.07       92.74      9.72 o 
   2   8  11       83.20       81.81      8.95 o 
   3   8  11        0.06       -0.69      6.54 o 
  -1  -5  12       96.46       87.23      8.77 o 
   0  -5  12        8.08        5.09      4.65 o 
   1  -5  12        5.27        0.77      6.71 o 
   2  -5  12      130.47      137.64      9.55 o 
  -2  -4  12       20.88       10.67      6.97 o 
  -1  -4  12      428.36      417.92     13.33 o 
   0  -4  12      191.65      190.09     13.76 o 
   1  -4  12       12.00       12.39      6.62 o 
   2  -4  12       61.56       77.08      8.00 o 
   3  -4  12      228.65      222.55     10.41 o 
   4  -4  12      110.27      118.89      9.20 o 
  -3  -3  12        1.59        1.29      6.28 o 
  -2  -3  12       76.98       84.05      8.09 o 
  -1  -3  12      344.53      353.31     11.96 o 
   0  -3  12      675.89      685.81     10.67 o 
   1  -3  12        0.63        3.01      5.59 o 
   2  -3  12       85.30      100.74      7.66 o 
   3  -3  12       30.06       27.96      6.54 o 
   4  -3  12      206.89      191.58      9.46 o 
   5  -3  12       12.92       16.35      6.97 o 
  -3  -2  12       18.60       18.58      6.54 o 
  -2  -2  12       79.92       82.67      7.40 o 
  -1  -2  12        0.97        4.56      5.76 o 
   0  -2  12      183.48      183.57      6.54 o 
   1  -2  12      226.85      238.47      9.55 o 
   2  -2  12      162.75      194.16      8.69 o 
   3  -2  12       18.14       16.69      5.76 o 
   4  -2  12        8.30        5.51      5.85 o 
   5  -2  12      112.74      118.03      8.77 o 
  -3  -1  12       35.82       26.84      6.88 o 
  -2  -1  12      123.15      123.19      8.43 o 
  -1  -1  12      202.04      219.03      9.20 o 
   0  -1  12       38.98       32.87      4.53 o 
   1  -1  12       95.72      106.16      7.23 o 
   2  -1  12       85.97       88.44      7.05 o 
   3  -1  12      424.25      432.55     11.53 o 
   4  -1  12       61.57       66.50      6.88 o 
   5  -1  12       34.81       38.88      7.05 o 
   6  -1  12        1.18        1.03      6.45 o 
  -3   0  12       77.85       91.96      7.83 o 
  -2   0  12       10.76       17.81      5.94 o 
  -1   0  12      165.77      173.34      8.52 o 
   0   0  12       95.96      106.72      6.84 o 
   1   0  12       35.05       35.19      5.94 o 
   2   0  12       64.00       64.78      6.54 o 
   3   0  12      161.54      168.10      8.17 o 
   4   0  12      428.89      423.08     11.87 o 
   5   0  12       48.72       51.44      6.80 o 
   6   0  12        0.37        0.86      6.54 o 
  -3   1  12       47.35       42.33      6.97 o 
  -2   1  12       44.70       41.55      6.80 o 
  -1   1  12        8.43        4.82      5.51 o 
   0   1  12      119.20      112.97      5.35 o 
   1   1  12      324.58      330.17     10.41 o 
   2   1  12      121.43      114.93      7.40 o 
   3   1  12       18.06       19.01      5.76 o 
   4   1  12      315.11      288.36     10.24 o 
   5   1  12      304.99      320.54     10.84 o 
   6   1  12        9.15        7.40      6.37 o 
  -3   2  12       23.79       20.56      6.71 o 
  -2   2  12        0.67        2.92      5.68 o 
  -1   2  12        3.05        3.10      5.85 o 
   0   2  12      249.20      241.30      6.93 o 
   1   2  12     1162.40     1161.63     18.07 o 
   2   2  12      172.43      178.08      8.26 o 
   3   2  12       98.76      101.86      6.97 o 
   4   2  12       30.64       25.81      5.76 o 
   5   2  12      518.98      528.64     12.90 o 
   6   2  12      388.80      372.07     12.22 o 
  -3   3  12       48.47       52.65      7.91 o 
  -2   3  12        0.42        0.34      6.02 o 
  -1   3  12        3.27        5.68      6.02 o 
   0   3  12       93.50       87.27      6.45 o 
   1   3  12      468.69      470.83     12.90 o 
   2   3  12      191.31      196.83      8.86 o 
   3   3  12       42.31       42.58      6.02 o 
   4   3  12        8.24        9.98      5.85 o 
   5   3  12        4.33        4.82      6.02 o 
   6   3  12      312.96      296.71     11.44 o 
  -2   4  12       86.03       96.78      8.77 o 
  -1   4  12        3.54        6.37      6.37 o 
   0   4  12      159.70      168.55      6.72 o 
   1   4  12      159.57      165.86      8.86 o 
   2   4  12      161.01      164.48      8.69 o 
   3   4  12        1.32       -1.20      5.76 o 
   4   4  12      241.47      237.26     10.41 o 
   5   4  12      100.08      109.68      8.17 o 
   6   4  12       36.51       26.75      7.05 o 
  -2   5  12       26.96       28.30      7.74 o 
  -1   5  12       26.95       35.44      7.91 o 
   0   5  12       97.47       99.45      5.99 o 
   1   5  12      102.82      107.02      8.60 o 
   2   5  12       28.87       22.37      6.71 o 
   3   5  12       53.04       58.84      7.31 o 
   4   5  12       19.64       24.00      6.45 o 
   5   5  12      239.62      231.50     11.27 o 
   6   5  12       68.33       55.57      8.09 o 
   0   6  12        4.96        9.54      4.87 o 
   1   6  12      109.37      121.73      9.12 o 
   2   6  12       24.67       23.57      6.80 o 
   3   6  12       43.31       43.19      7.05 o 
   4   6  12       20.12       22.37      7.23 o 
   5   6  12      102.51       94.63      9.46 o 
   2   7  12       54.29       52.39      8.69 o 
   3   7  12        3.58        1.46      6.45 o 
  -1  -3  13       55.92       55.32      8.26 o 
   0  -3  13      135.70      135.28      6.87 o 
   1  -3  13      228.62      227.11     11.18 o 
   2  -3  13        0.34       -0.43      6.45 o 
   3  -3  13       43.28       48.09      7.57 o 
  -2  -2  13       72.18       78.03      8.60 o 
  -1  -2  13       13.09       14.45      6.71 o 
   0  -2  13       35.80       33.01      5.38 o 
   1  -2  13      148.75      141.69      9.03 o 
   2  -2  13      137.27      165.95      8.69 o 
   3  -2  13        7.94        8.60      6.19 o 
   4  -2  13       23.82       29.42      6.97 o 
  -2  -1  13       31.43       35.36      6.97 o 
  -1  -1  13        1.82        2.67      6.19 o 
   0  -1  13       71.62       85.56      8.13 o 
   1  -1  13       74.42       66.15      7.83 o 
   2  -1  13       38.37       30.88      6.37 o 
   3  -1  13        7.56        7.14      5.68 o 
   4  -1  13      123.54      124.40      8.77 o 
   5  -1  13      115.89      118.89      9.12 o 
  -2   0  13        2.41        0.77      6.45 o 
  -1   0  13       25.69       29.68      7.14 o 
   0   0  13      111.11      106.45      5.66 o 
   1   0  13      178.59      192.18      9.12 o 
   2   0  13       13.77       15.31      6.02 o 
   3   0  13        7.37        6.88      5.68 o 
   4   0  13       91.37      108.91      8.09 o 
   5   0  13      427.54      471.69     13.85 o 
  -2   1  13       14.36       13.51      6.97 o 
  -1   1  13       12.47        7.48      6.11 o 
   0   1  13        7.74        8.27      4.15 o 
   1   1  13       43.72       56.61      6.97 o 
   2   1  13        2.27        3.27      5.68 o 
   3   1  13        5.82       12.47      6.11 o 
   4   1  13        0.12        4.90      5.94 o 
   5   1  13      191.28      208.70      9.81 o 
  -2   2  13       47.77       43.19      7.48 o 
  -1   2  13        0.20        4.04      6.02 o 
   0   2  13        1.89        0.00      4.20 o 
   1   2  13       15.45       13.33      6.71 o 
   2   2  13       71.60       74.24      7.48 o 
   3   2  13        3.81        4.90      5.76 o 
   4   2  13       21.37       29.51      6.88 o 
   5   2  13      102.42      104.09      8.17 o 
  -1   3  13       36.80       27.79      7.66 o 
   0   3  13        7.25        1.62      4.59 o 
   1   3  13       10.79        8.60      6.62 o 
   2   3  13       97.94       95.40      7.83 o 
   3   3  13      121.59      135.84      8.26 o 
   4   3  13       22.25       29.77      6.45 o 
   5   3  13       23.43       30.02      7.40 o 
  -1   4  13      114.18      121.04      9.98 o 
   0   4  13        4.19        6.98      4.77 o 
   1   4  13       17.25       36.22      7.40 o 
   2   4  13       30.04       28.13      6.80 o 
   3   4  13       90.74       84.82      8.09 o 
   4   4  13       26.68       29.68      6.80 o 
   5   4  13       44.06       49.12      7.66 o 
   0   5  13       24.28       33.00      5.38 o 
   1   5  13       11.12        9.20      6.80 o 
   2   5  13       45.22       44.05      7.31 o 
   3   5  13       20.06       16.69      6.97 o 
   4   5  13        3.74        2.84      6.62 o 
   1  -1  14      188.01      225.99     10.75 o 
   2  -1  14       28.15       21.85      7.05 o 
   0   0  14       66.81       72.62      5.75 o 
   1   0  14       72.74       76.48      8.34 o 
   2   0  14      106.99      110.89      8.60 o 
   3   0  14        1.71        6.54      6.45 o 
   0   1  14        4.50       -1.68      4.68 o 
   1   1  14       11.74        6.28      6.54 o 
   2   1  14      140.88      136.78      9.20 o 
   3   1  14       61.88       65.29      7.48 o 
   0   2  14        0.18       -1.20      4.50 o 
   1   2  14        2.51       -1.12      6.80 o 
   2   2  14       12.52       13.94      6.71 o 
   3   2  14      157.75      170.33      9.38 o 
   1   3  14       15.68       16.35      7.31 o 
   2   3  14       28.07       25.55      6.80 o 
   3   3  14       83.13       80.01      8.43 o 
                                                 
